# Supplementary material for: Discovering chromatin motifs using FAIRE sequencing and the human diploid genome
Source: BMC Genomics. 2013 May 8;14:310. doi: 10.1186/1471-2164-14-310 (PMC3655836; doi:10.1186/1471-2164-14-310)
Supplement: Additional file 1 — Chromatin motif lists with occurrence rates in inaccessible and accessible chromatin groups in genome-wide regions. [file 1471-2164-14-310-S1.xlsx]

## Sheet: Genome-wide
Motif	Antisense Motif	P value	Inaccessible occurrence	Accessible occurrence
CACGTG	CACGTG	7.60597e-08	0.0114957	0.00689743
CAGCCGG	CCGGCTG	5.68099e-07	0.000894112	0.00408737
GTCAGGAG	CTCCTGAC	2.36315e-06	0.0286116	0.0245242
CTGCAG	CTGCAG	3.33611e-06	0.0281007	0.0240133
TTTAGTAGAG	CTCTACTAAA	3.42126e-06	0.0139226	0.0107293
CCAGCCGG	CCGGCTGG	4.56396e-06	0.000638651	0.00332099
CCCGGCTG	CAGCCGGG	4.56396e-06	0.000766381	0.00344872
AGTAGAGA	TCTCTACT	5.71015e-06	0.0215864	0.0185209
GCGGGG	CCCCGC	6.09475e-06	0.00562013	0.00957977
CGGCTGG	CCAGCCG	7.05697e-06	0.00114957	0.00395964
GGGTTTCAC	GTGAAACCC	7.98348e-06	0.0259292	0.0215864
GGTGAAACCC	GGGTTTCACC	1.23068e-05	0.0215864	0.0173713
TCCAGCCGG	CCGGCTGGA	1.30055e-05	0.00025546	0.00268233
CCCCGGCTG	CAGCCGGGG	1.30055e-05	0.000383191	0.00281007
CCCGGCTGG	CCAGCCGGG	1.30055e-05	0.000510921	0.0029378
CCAGCCGGGG	CCCCGGCTGG	1.30055e-05	0.000383191	0.00281007
CCCGGCTGGA	TCCAGCCGGG	1.30055e-05	0.00025546	0.00268233
CTCCTGACCT	AGGTCAGGAG	1.32607e-05	0.0226083	0.0185209
CGTTGG	CCAACG	1.41213e-05	0.00498148	0.00894112
AGGTCAGGA	TCCTGACCT	1.41213e-05	0.0240133	0.0200536
CGGCTG	CAGCCG	1.48288e-05	0.00370418	0.00753608
TCCCGC	GCGGGA	1.52848e-05	0.00383191	0.00728062
CTCGAG	CTCGAG	1.59147e-05	0.00817473	0.00536467
TCAGGA	TCCTGA	1.85056e-05	0.0702516	0.0641206
TCTCTACTAA	TTAGTAGAGA	1.93699e-05	0.0149444	0.0120066
TAGTAGAGA	TCTCTACTA	1.93699e-05	0.017499	0.0145612
AGCCGGGG	CCCCGGCT	1.99859e-05	0.000510921	0.00306553
CAATGTGC	GCACATTG	1.99859e-05	0.00779154	0.00523694
CTCCAGCCGG	CCGGCTGGAG	2.19906e-05	0.00012773	0.00242687
TGTGTGTA	TACACACA	2.19906e-05	0.00472602	0.0025546
TCCAGCCG	CGGCTGGA	2.19906e-05	0.000383191	0.00268233
GTGCGG	CCGCAC	2.46821e-05	0.0029378	0.00625878
CGAAACC	GGTTTCG	2.65759e-05	0.00306553	0.00574786
GCCGGGG	CCCCGGC	2.65759e-05	0.000766381	0.00344872
TAGTAGAG	CTCTACTA	3.20263e-05	0.0181377	0.0153276
TTAGTAGAG	CTCTACTAA	3.20263e-05	0.0155831	0.012773
GGCGGC	GCCGCC	3.36743e-05	0.00114957	0.00357645
TCCCCGC	GCGGGGA	3.36743e-05	0.00153276	0.00395964
TGCCAA	TTGGCA	3.63868e-05	0.00881339	0.0123898
CCAATGTG	CACATTGG	3.72304e-05	0.00281007	0.000638651
CGGCTGGAG	CTCCAGCCG	3.72304e-05	0.00025546	0.00242687
GTGAAACC	GGTTTCAC	4.00901e-05	0.0300166	0.026057
TGAAACCC	GGGTTTCA	4.00901e-05	0.0283561	0.0243965
GGTGAAAC	GTTTCACC	4.00901e-05	0.0270788	0.0231192
CAGGCTGGAG	CTCCAGCCTG	5.67889e-05	0.0139226	0.0104739
GGTTTCACC	GGTGAAACC	6.07816e-05	0.0246519	0.02082
CCCAACG	CGTTGGG	6.31205e-05	0.00102184	0.00306553
TGTCCTTTG	CAAAGGACA	6.31205e-05	0.00498148	0.0029378
ATGTATACAT	ATGTATACAT	6.31205e-05	0.0104739	0.00740835
CGGCTGGAGT	ACTCCAGCCG	6.31205e-05	0.00025546	0.00229914
CAGAGGT	ACCTCTG	7.4145e-05	0.0108571	0.0084302
TCCTGAC	GTCAGGA	8.14882e-05	0.0357645	0.0319326
GAGAATGATG	CATCATTCTC	9.58641e-05	0.00702516	0.00485375
CATCATTCT	AGAATGATG	9.58641e-05	0.00817473	0.00600332
GTCGCCCA	TGGGCGAC	9.58641e-05	0.0054924	0.00332099
TCTCTAC	GTAGAGA	9.85761e-05	0.0269511	0.0238856
CTCTACT	AGTAGAG	0.00010031	0.0235024	0.0206923
CCAACGT	ACGTTGG	0.000100881	0.0025546	0.0054924
TCCAGC	GCTGGA	0.000103291	0.042151	0.0375527
CTCCTGCCC	GGGCAGGAG	0.000107184	0.00114957	0.00306553
AGGGCAGGAG	CTCCTGCCCT	0.000107184	0.00025546	0.00217141
TCCTGCCCT	AGGGCAGGA	0.000107184	0.000510921	0.00242687
AGCAAATG	CATTTGCT	0.000107184	0.00510921	0.00319326
TGGAAGCA	TGCTTCCA	0.000107184	0.00332099	0.00140503
GGTCAGGAG	CTCCTGACC	0.000114377	0.0252906	0.0218419
ATCACAA	TTGTGAT	0.000114377	0.0205646	0.0171159
GTGAAAC	GTTTCAC	0.000117892	0.0357645	0.0314216
TCCTGAAT	ATTCAGGA	0.000123873	0.00855793	0.00625878
TGGCTAACA	TGTTAGCCA	0.000144291	0.0125176	0.0100907
ACGTAA	TTACGT	0.000144291	0.00395964	0.00153276
ACTGGGT	ACCCAGT	0.000144291	0.008047	0.00562013
TCTCTGA	TCAGAGA	0.000155661	0.0143058	0.011368
TCCAGCCTG	CAGGCTGGA	0.000155925	0.0154554	0.0120066
TCCTGACCTC	GAGGTCAGGA	0.000155925	0.0203091	0.0168604
TCTACTAAA	TTTAGTAGA	0.000156623	0.0153276	0.012773
CACGTTGG	CCAACGTG	0.000156623	0.00178822	0.00434283
TTTTAGTAGA	TCTACTAAAA	0.000156623	0.0136671	0.0111125
AGCGGG	CCCGCT	0.000160879	0.0025546	0.00536467
TTTTTAGTAG	CTACTAAAAA	0.000161693	0.0120066	0.00932431
CTCCTGA	TCAGGAG	0.000162001	0.0443224	0.040235
CCAGGCTG	CAGCCTGG	0.000173108	0.0343594	0.0300166
GTGAAACCCC	GGGGTTTCAC	0.000174423	0.0185209	0.0151999
AATCCCCG	CGGGGATT	0.000182333	0.000766381	0.0025546
TGAGAATGAT	ATCATTCTCA	0.00020698	0.00753608	0.00536467
CTCCCGC	GCGGGAG	0.00020698	0.00166049	0.00383191
TCATTCTCA	TGAGAATGA	0.00020698	0.00919658	0.00702516
AGGCTGGAGT	ACTCCAGCCT	0.000207774	0.0139226	0.0104739
TGCCCT	AGGGCA	0.000233561	0.0136671	0.017499
TGAAACC	GGTTTCA	0.000233561	0.0360199	0.0320603
GTTAGCCA	TGGCTAAC	0.000237988	0.0132839	0.0109848
TATAGC	GCTATA	0.000237988	0.00881339	0.0111125
GCTGCACCCA	TGGGTGCAGC	0.000237988	0.00600332	0.00370418
CTCAGGC	GCCTGAG	0.000237988	0.00536467	0.00766381
GGCCAGGC	GCCTGGCC	0.000245146	0.0168604	0.0140503
GCCTGGCCAA	TTGGCCAGGC	0.000245146	0.0134117	0.0106016
ACCCTC	GAGGGT	0.000245146	0.00613105	0.00881339
TACACAC	GTGTGTA	0.000255028	0.00740835	0.00523694
CTGGCTAACA	TGTTAGCCAG	0.000260118	0.0117512	0.00919658
AGAGGT	ACCTCT	0.00027129	0.0209478	0.017499
TTTCACC	GGTGAAA	0.00027129	0.0329544	0.0295057
CCACAC	GTGTGG	0.000274093	0.026057	0.022736
GGATCTC	GAGATCC	0.000274093	0.00357645	0.0054924
GCTCTGTCGC	GCGACAGAGC	0.000274093	0.00395964	0.00204368
AAGTCTTT	AAAGACTT	0.000274093	0.00779154	0.00587559
AAGGACA	TGTCCTT	0.000296064	0.0176268	0.0145612
AAGTCT	AGACTT	0.000310801	0.0247797	0.0213309
CTGGCGTGCA	TGCACGCCAG	0.000310801	0	0.00166049
CGGGGATTA	TAATCCCCG	0.000310801	0.000766381	0.00242687
GCGGGGATTA	TAATCCCCGC	0.000310801	0.000510921	0.00217141
GCACGCCAG	CTGGCGTGC	0.000310801	0	0.00166049
CTGGCGT	ACGCCAG	0.000310801	0.000383191	0.00204368
GCGGGGATT	AATCCCCGC	0.000310801	0.000510921	0.00217141
CTAATAAAA	TTTTATTAG	0.000310801	0.00166049	0.00332099
CACGCCAGCC	GGCTGGCGTG	0.000310801	0	0.00166049
CACGCCAGC	GCTGGCGTG	0.000310801	0	0.00166049
GCACGCCAGC	GCTGGCGTGC	0.000310801	0	0.00166049
ACTGAAG	CTTCAGT	0.000310801	0.00510921	0.00344872
ACACGTG	CACGTGT	0.000310801	0.0029378	0.00153276
ATGCTTCCA	TGGAAGCAT	0.000310801	0.0025546	0.000894112
ACTTGGAA	TTCCAAGT	0.000310801	0.00523694	0.00357645
TTAGACC	GGTCTAA	0.000310801	0.00523694	0.00357645
CTGGCGTG	CACGCCAG	0.000310801	0	0.00166049
GTAATCCCCG	CGGGGATTAC	0.000310801	0.000766381	0.00242687
GCGGGGAT	ATCCCCGC	0.000310801	0.000638651	0.00229914
TTATTAGA	TCTAATAA	0.000310801	0.00153276	0.00319326
GCAGGTTAGT	ACTAACCTGC	0.000310801	0.00357645	0.00191595
ATTGTGAT	ATCACAAT	0.000310801	0.00408737	0.00242687
GGAAGCAT	ATGCTTCC	0.000310801	0.00281007	0.00114957
AGGTCAGG	CCTGACCT	0.000327439	0.0265679	0.0236301
ACAGAAGC	GCTTCTGT	0.000345878	0.00344872	0.0054924
GTCGCCC	GGGCGAC	0.000345878	0.00664197	0.00459829
GAGAATGAT	ATCATTCTC	0.000345878	0.00817473	0.00613105
CTCGCA	TGCGAG	0.000345878	0.000894112	0.0029378
ATCAGA	TCTGAT	0.000345878	0.0306553	0.0265679
CCTATA	TATAGG	0.000357764	0.00600332	0.00894112
TTCCATTC	GAATGGAA	0.000375755	0.00613105	0.0067697
TGGCCAGGC	GCCTGGCCA	0.00038495	0.0141781	0.0114957
TGTATACAT	ATGTATACA	0.00038495	0.0114957	0.00881339
AGAAGCATTC	GAATGCTTCT	0.000392186	0.00204368	0.0042151
CACATTG	CAATGTG	0.000401425	0.0125176	0.00945204
GCTGGAG	CTCCAGC	0.000402118	0.0270788	0.0237578
CACACT	AGTGTG	0.000402393	0.0284838	0.0243965
TCGCCCA	TGGGCGA	0.000406126	0.00740835	0.00485375
GCCCAGGCTG	CAGCCTGGGC	0.000406126	0.00932431	0.0067697
GTCAGGAGTT	AACTCCTGAC	0.000414581	0.0125176	0.0102184
CAGAAGCA	TGCTTCTG	0.000414581	0.00332099	0.00562013
GTCAGGAGA	TCTCCTGAC	0.000414581	0.0134117	0.0111125
TCCTGAA	TTCAGGA	0.000417537	0.0129008	0.0104739
CTGCACTCCA	TGGAGTGCAG	0.000417537	0.0112403	0.00881339
GCAATTT	AAATTGC	0.000464356	0.00242687	0.0042151
CGGGGAT	ATCCCCG	0.000464356	0.00114957	0.0029378
CATATAA	TTATATG	0.000464356	0.00536467	0.00357645
AATTGTC	GACAATT	0.000464356	0.00740835	0.00562013
TGGGCGACAG	CTGTCGCCCA	0.000464356	0.00447056	0.00268233
TGGGCGACA	TGTCGCCCA	0.000464356	0.00498148	0.00319326
TGCTGATG	CATCAGCA	0.000531021	0.000510921	0.00204368
ATGGCCAT	ATGGCCAT	0.000531021	0.00740835	0.00587559
ACCCAGTAGT	ACTACTGGGT	0.000531021	0.00319326	0.00166049
TTTTATTAGA	TCTAATAAAA	0.000531021	0.00140503	0.0029378
ACGCCAGCC	GGCTGGCGT	0.000531021	0.00012773	0.00166049
TCCACTTGCA	TGCAAGTGGA	0.000531021	0.00102184	0.0025546
TTTTTATTAG	CTAATAAAAA	0.000531021	0.00140503	0.0029378
ACGCCAGC	GCTGGCGT	0.000531021	0.000383191	0.00191595
CCAGCTGG	CCAGCTGG	0.000531021	0.00281007	0.0012773
AGGCTGGAG	CTCCAGCCT	0.000531021	0.0153276	0.0122621
TGTTTATTT	AAATAAACA	0.000531021	0.000383191	0.00191595
CAGGCTGGCG	CGCCAGCCTG	0.000531021	0.00012773	0.00166049
ACGCCAGCCT	AGGCTGGCGT	0.000531021	0.00012773	0.00166049
TCTAATAAA	TTTATTAGA	0.000531021	0.00140503	0.0029378
GGCGGGCGGA	TCCGCCCGCC	0.000531021	0.00229914	0.000766381
AATTGTGAT	ATCACAATT	0.000531021	0.00370418	0.00217141
TCCTGACC	GGTCAGGA	0.000531021	0.0269511	0.0238856
CTCCCGGGT	ACCCGGGAG	0.000531021	0.00357645	0.00204368
AAATGACG	CGTCATTT	0.000531021	0.00217141	0.00370418
GCCCCGGC	GCCGGGGC	0.000531021	0	0.00153276
AATTAATT	AATTAATT	0.000531021	0.00332099	0.00178822
GAACAATGAG	CTCATTGTTC	0.000531021	0.00447056	0.0029378
ATTCTCAGCA	TGCTGAGAAT	0.000531021	0.00408737	0.0025546
GCGTGCAG	CTGCACGC	0.000531021	0.000383191	0.00191595
CGTGCAGT	ACTGCACG	0.000531021	0.00025546	0.00178822
GAATGGAAT	ATTCCATTC	0.000545232	0.00370418	0.00408737
TAGCCA	TGGCTA	0.000577104	0.032188	0.0284838
GTCGCCCAG	CTGGGCGAC	0.000578024	0.00498148	0.00306553
ATTTGCT	AGCAAAT	0.000578024	0.00728062	0.00536467
TAGCGGG	CCCGCTA	0.000578024	0.00102184	0.0029378
CTGGGCGA	TCGCCCAG	0.000578024	0.00498148	0.00306553
CCATCAGAG	CTCTGATGG	0.000578024	0.0067697	0.00485375
ACTTGGA	TCCAAGT	0.000578024	0.008047	0.00613105
CACTCAGG	CCTGAGTG	0.000578024	0.00408737	0.00217141
GTGAGATGGT	ACCATCTCAC	0.000578024	0.00370418	0.00178822
GGTGCAGC	GCTGCACC	0.000578024	0.00715289	0.00523694
AGGGCAG	CTGCCCT	0.000602577	0.00498148	0.00753608
CAGCCTGGCC	GGCCAGGCTG	0.000602577	0.0137949	0.0112403
AGAAGCA	TGCTTCT	0.000605548	0.00906885	0.0118789
GCCAACATGG	CCATGTTGGC	0.000605548	0.0123898	0.00945204
CTGACCT	AGGTCAG	0.000605548	0.0325712	0.0296334
GGGTACAT	ATGTACCC	0.000645634	0.00638651	0.00434283
AGGGCAGG	CCTGCCCT	0.000645634	0.00166049	0.00370418
TTGCCAA	TTGGCAA	0.000645634	0.00229914	0.00434283
GAGATGGT	ACCATCTC	0.000645634	0.00523694	0.00319326
TGCAGTC	GACTGCA	0.000645634	0.00459829	0.00281007
GTGACAG	CTGTCAC	0.000668589	0.00689743	0.00919658
TTTTAGTAG	CTACTAAAA	0.000668589	0.0143058	0.0120066
AGCGAA	TTCGCT	0.000672714	0.00344872	0.00562013
GGCAAT	ATTGCC	0.00068388	0.014689	0.0182654
CCCGGG	CCCGGG	0.000685945	0.0125176	0.0097075
TCCAGCCTGG	CCAGGCTGGA	0.000687353	0.0131562	0.0100907
AGGTCC	GGACCT	0.00077062	0.00945204	0.00740835
GCTGGAGT	ACTCCAGC	0.00077062	0.017499	0.0148167
TCTGCA	TGCAGA	0.000771372	0.0338485	0.0301443
CAGGCTG	CAGCCTG	0.000771372	0.0453442	0.0413846
TGGCGT	ACGCCA	0.000787849	0.00791927	0.0112403
AAAGAAATA	TATTTCTTT	0.000787849	0.00153276	0.00319326
TTGAGATA	TATCTCAA	0.000787849	0.00357645	0.00191595
AAAAAATTA	TAATTTTTT	0.000787849	0.0054924	0.00383191
CCCTAAAA	TTTTAGGG	0.000787849	0.00332099	0.00166049
ATACGT	ACGTAT	0.000809934	0.0121344	0.00855793
GGGAGGC	GCCTCCC	0.000809934	0.0361477	0.0326989
AGCCTGGCCA	TGGCCAGGCT	0.000856789	0.0129008	0.0103461
ATTCCATTCC	GGAATGGAAT	0.000872741	0.0025546	0.00268233
GCCAGGC	GCCTGGC	0.000872741	0.0249074	0.0218419
GGGGATTA	TAATCCCC	0.000909738	0.00102184	0.00242687
CCAGGCTA	TAGCCTGG	0.000909738	0.0012773	0.00268233
GGTTTCGA	TCGAAACC	0.000909738	0.00025546	0.00166049
CCCAACGT	ACGTTGGG	0.000909738	0.000638651	0.00204368
TGGTTTCG	CGAAACCA	0.000909738	0.00025546	0.00166049
TTAGACCT	AGGTCTAA	0.000909738	0.00395964	0.0025546
GCGGCACT	AGTGCCGC	0.000909738	0.0029378	0.00153276
TTCTCGAT	ATCGAGAA	0.000909738	0	0.00140503
TATCTCCT	AGGAGATA	0.000909738	0.00153276	0.0029378
TTCTCAGCAA	TTGCTGAGAA	0.000909738	0.0042151	0.00281007
GATTCACC	GGTGAATC	0.000909738	0.0025546	0.00114957
GTTCAGC	GCTGAAC	0.000909738	0.00242687	0.00383191
TCGAAAC	GTTTCGA	0.000909738	0.00025546	0.00166049
GCGTGCAGTG	CACTGCACGC	0.000909738	0.00012773	0.00153276
AAATGACGA	TCGTCATTT	0.000909738	0.00191595	0.00332099
TGGCGTGCAG	CTGCACGCCA	0.000909738	0.00025546	0.00166049
TTAGACCTAA	TTAGGTCTAA	0.000909738	0.00344872	0.00204368
GACCTAAAAC	GTTTTAGGTC	0.000909738	0.00306553	0.00166049
GTTACG	CGTAAC	0.000909738	0.00217141	0.000766381
GCGTGCAGT	ACTGCACGC	0.000909738	0.00012773	0.00153276
GCCCCGGCT	AGCCGGGGC	0.000909738	0	0.00140503
GGCGTGCAG	CTGCACGCC	0.000909738	0.00025546	0.00166049
GTAATCCCC	GGGGATTAC	0.000909738	0.00102184	0.00242687
CGTGCAGTG	CACTGCACG	0.000909738	0.00012773	0.00153276
ACCCTAAAA	TTTTAGGGT	0.000909738	0.00229914	0.000894112
GCCTCCCGG	CCGGGAGGC	0.000909738	0.00268233	0.0012773
CTCCCGGGTT	AACCCGGGAG	0.000909738	0.00319326	0.00178822
TACCCTAAAA	TTTTAGGGTA	0.000909738	0.00204368	0.000638651
GTTTTCTTC	GAAGAAAAC	0.000909738	0.00383191	0.00242687
TTTTAGGTC	GACCTAAAA	0.000909738	0.00344872	0.00204368
CTACTGGGT	ACCCAGTAG	0.000909738	0.00332099	0.00191595
TGTGTGTAT	ATACACACA	0.000909738	0.00268233	0.00140503
AGCACATTG	CAATGTGCT	0.000909738	0.00178822	0.000383191
CCCGGGAGGC	GCCTCCCGGG	0.000909738	0.0025546	0.00114957
TGTAATCCCC	GGGGATTACA	0.000909738	0.00102184	0.00242687
ACCCGGGAGG	CCTCCCGGGT	0.000909738	0.00332099	0.00191595
TACCCAGTAG	CTACTGGGTA	0.000909738	0.00319326	0.00178822
AGCCTGGCC	GGCCAGGCT	0.000940001	0.0143058	0.0118789
TCTACTA	TAGTAGA	0.000940001	0.0215864	0.0191595
GGGAGGA	TCCTCCC	0.000940001	0.00574786	0.00715289
CCAGCCTGG	CCAGGCTGG	0.000948833	0.0314216	0.0277175
CTCAGT	ACTGAG	0.000958544	0.0206923	0.0173713
TCCTGCCC	GGGCAGGA	0.000965996	0.00166049	0.00344872
GATCCTC	GAGGATC	0.000965996	0.00434283	0.00613105
TATTAGA	TCTAATA	0.000965996	0.00281007	0.00459829
ACTCATT	AATGAGT	0.000965996	0.00383191	0.00562013
AATCCCC	GGGGATT	0.000965996	0.00204368	0.00383191
ACCAATT	AATTGGT	0.000965996	0.00191595	0.00370418
TGAGATGGTA	TACCATCTCA	0.000965996	0.00395964	0.00217141
TACCATCTC	GAGATGGTA	0.000965996	0.0042151	0.00242687
ACCATCTCA	TGAGATGGT	0.000965996	0.0042151	0.00242687
AATAAAAAT	ATTTTTATT	0.000965996	0.00281007	0.00459829
TGCCGA	TCGGCA	0.000965996	0.00140503	0.00319326
GGCGAC	GTCGCC	0.00101353	0.00791927	0.00562013
CTTCAG	CTGAAG	0.00101576	0.0191595	0.0162217
CTGAGAATGA	TCATTCTCAG	0.0010616	0.00817473	0.00625878
CCGTGTTAGC	GCTAACACGG	0.0010616	0.00472602	0.00281007
CAGCCTT	AAGGCTG	0.0010616	0.0042151	0.00613105
CAAAAAAA	TTTTTTTG	0.0010616	0.0067697	0.0084302
CTGTCGCC	GGCGACAG	0.0010616	0.00587559	0.00395964
ACATTGG	CCAATGT	0.0010616	0.00408737	0.00217141
CCTAAAA	TTTTAGG	0.0010616	0.00894112	0.00702516
CAGGCTA	TAGCCTG	0.0010616	0.00383191	0.00574786
GTCAGG	CCTGAC	0.0010616	0.0539022	0.0499425
AGAGGAA	TTCCTCT	0.0010616	0.0111125	0.00919658
GCGGCT	AGCCGC	0.0010616	0.00153276	0.00344872
CGTAAA	TTTACG	0.0010616	0.00344872	0.00153276
CTGCACTCC	GGAGTGCAG	0.00106769	0.0122621	0.0100907
AAAGGACA	TGTCCTTT	0.00106769	0.00830247	0.00613105
GAGGGTG	CACCCTC	0.0010893	0.00268233	0.00459829
CCGTGTTAG	CTAACACGG	0.0010893	0.00536467	0.00332099
TGGTCTCGA	TCGAGACCA	0.0010893	0.0204368	0.0173713
ATCTCCA	TGGAGAT	0.0010893	0.00344872	0.0054924
CTTCGC	GCGAAG	0.0010893	0.00319326	0.00523694
TTCAGG	CCTGAA	0.00113261	0.0264402	0.0229914
AGGGTG	CACCCT	0.00115246	0.0117512	0.0148167
CTGGAGTG	CACTCCAG	0.00117526	0.0164772	0.0139226
CACGTTG	CAACGTG	0.00117817	0.00408737	0.00689743
CAGCTG	CAGCTG	0.00131725	0.0183932	0.0148167
TAATTTTT	AAAAATTA	0.00131832	0.0150722	0.0126453
CCGGGG	CCCCGG	0.00131832	0.00281007	0.00536467
ATTCAGG	CCTGAAT	0.00131832	0.0111125	0.00868566
CCGGCT	AGCCGG	0.0013389	0.00957977	0.0126453
CTAATTTTTT	AAAAAATTAG	0.0013389	0.00447056	0.0029378
CAGGTTAGTT	AACTAACCTG	0.0013389	0.00370418	0.00217141
GGCTGGCG	CGCCAGCC	0.0013389	0.000383191	0.00191595
AGGCTGGCG	CGCCAGCCT	0.0013389	0.00025546	0.00178822
CCCCGCTA	TAGCGGGG	0.0013389	0.000894112	0.00242687
CCTCTGCCT	AGGCAGAGG	0.0013389	0.00510921	0.00357645
TCCTGAATG	CATTCAGGA	0.0013389	0.00562013	0.00408737
TTGTGATTTT	AAAATCACAA	0.0013389	0.00434283	0.00281007
TGCACTGT	ACAGTGCA	0.0013389	0.00383191	0.00229914
GAGCATGGAA	TTCCATGCTC	0.0013389	0.00319326	0.00166049
ATCCGCCCG	CGGGCGGAT	0.0013389	0.00268233	0.00114957
ACTAACCTG	CAGGTTAGT	0.0013389	0.00395964	0.00242687
TCAGAGAT	ATCTCTGA	0.0013389	0.00408737	0.0025546
CGGGCGGA	TCCGCCCG	0.0013389	0.00268233	0.00114957
CGGGCGGATC	GATCCGCCCG	0.0013389	0.0025546	0.00102184
TCTCATTGTT	AACAATGAGA	0.0013389	0.00459829	0.00306553
GGCCATG	CATGGCC	0.0013389	0.00268233	0.0042151
CTCGAGA	TCTCGAG	0.0013389	0.00383191	0.00229914
AACCCAA	TTGGGTT	0.0013389	0.00587559	0.00434283
TGCACTCCAG	CTGGAGTGCA	0.00136079	0.0141781	0.0114957
ACTCCAG	CTGGAGT	0.00136079	0.0201814	0.017499
AGCCTGGC	GCCAGGCT	0.00146089	0.0173713	0.0150722
AGAAGA	TCTTCT	0.00153055	0.037425	0.0337208
AGAAGGT	ACCTTCT	0.0015635	0.00217141	0.00344872
TCCCCGCA	TGCGGGGA	0.0015635	0.000510921	0.00178822
ATCCTCTT	AAGAGGAT	0.0015635	0.00268233	0.00395964
AAGTGCGG	CCGCACTT	0.0015635	0.00025546	0.00153276
CACGTTGGG	CCCAACGTG	0.0015635	0.000510921	0.00178822
TTTACGT	ACGTAAA	0.0015635	0.00153276	0.00025546
AGTCTTTAA	TTAAAGACT	0.0015635	0.00459829	0.00332099
GATAGTTGT	ACAACTATC	0.0015635	0.00344872	0.00217141
TTCTAGAA	TTCTAGAA	0.0015635	0.0025546	0.0012773
GAACAATGA	TCATTGTTC	0.0015635	0.00459829	0.00332099
CTGGAAGCA	TGCTTCCAG	0.0015635	0.00217141	0.000894112
GAGTTGC	GCAACTC	0.0015635	0.00408737	0.00281007
CGAAAC	GTTTCG	0.0015635	0.00562013	0.00817473
TTTATAAA	TTTATAAA	0.0015635	0.00153276	0.00281007
ATCAGGAG	CTCCTGAT	0.0015635	0.000510921	0.00178822
TTGGCCAA	TTGGCCAA	0.0015635	0.00102184	0.00229914
AAGAACAA	TTGTTCTT	0.0015635	0.00740835	0.00625878
GTGTCCATG	CATGGACAC	0.0015635	0.00498148	0.00370418
TGAACAATGA	TCATTGTTCA	0.0015635	0.00459829	0.00332099
GTACCCTAA	TTAGGGTAC	0.0015635	0.00229914	0.00102184
CCACATTT	AAATGTGG	0.0015635	0.00357645	0.00229914
TAATTGTGA	TCACAATTA	0.0015635	0.00319326	0.00191595
ATTAGGAAA	TTTCCTAAT	0.0015635	0.00229914	0.00102184
AATAATGGG	CCCATTATT	0.0015635	0.00204368	0.000766381
TCACACATA	TATGTGTGA	0.0015635	0.00242687	0.00114957
GCTGGAGTG	CACTCCAGC	0.0015635	0.0150722	0.0125176
ATGGACAC	GTGTCCAT	0.0015635	0.00600332	0.00472602
CTGGCCAA	TTGGCCAG	0.0015635	0.0189041	0.0163495
AACAAAGG	CCTTTGTT	0.0015635	0.0025546	0.0012773
TCCCAACG	CGTTGGGA	0.0015635	0.000766381	0.00204368
CGGCTGAGG	CCTCAGCCG	0.0015635	0	0.0012773
GAGGGCAGG	CCTGCCCTC	0.0015635	0.00012773	0.00140503
CTAGCCTG	CAGGCTAG	0.0015635	0.00114957	0.00242687
TTAGACCTA	TAGGTCTAA	0.0015635	0.00344872	0.00217141
TACAACTATC	GATAGTTGTA	0.0015635	0.00344872	0.00217141
CGGAGCTTGC	GCAAGCTCCG	0.0015635	0.00281007	0.00153276
TTAAAGACTT	AAGTCTTTAA	0.0015635	0.00434283	0.00306553
ACAACTATCT	AGATAGTTGT	0.0015635	0.0029378	0.00166049
TCCACTTGC	GCAAGTGGA	0.0015635	0.0012773	0.0025546
CAGCCGGGGC	GCCCCGGCTG	0.0015635	0	0.0012773
TCCTGCCCTC	GAGGGCAGGA	0.0015635	0.00012773	0.00140503
ACTGCACGCC	GGCGTGCAGT	0.0015635	0.00012773	0.00140503
ATGTAACTAA	TTAGTTACAT	0.0015635	0.00434283	0.00306553
GTTTTAGGGT	ACCCTAAAAC	0.0015635	0.00191595	0.000638651
GCAGGTTAG	CTAACCTGC	0.0015635	0.00383191	0.0025546
TTAATTGTGA	TCACAATTAA	0.0015635	0.0029378	0.00166049
TTAGGGTACA	TGTACCCTAA	0.0015635	0.00217141	0.000894112
AGACCTAAAA	TTTTAGGTCT	0.0015635	0.00319326	0.00191595
GTACCCTAAA	TTTAGGGTAC	0.0015635	0.00204368	0.000766381
CACAGTGCA	TGCACTGTG	0.0015635	0.00281007	0.00153276
CATTCTCAGC	GCTGAGAATG	0.0015635	0.00408737	0.00281007
ATGCTTCCAG	CTGGAAGCAT	0.0015635	0.00204368	0.000766381
ATCACAATTA	TAATTGTGAT	0.0015635	0.0029378	0.00166049
TGTAACTAA	TTAGTTACA	0.0015635	0.00434283	0.00306553
TTGCCA	TGGCAA	0.00157518	0.0212032	0.0246519
GGTGTGG	CCACACC	0.00159307	0.0103461	0.00868566
AAGGAGT	ACTCCTT	0.00159307	0.00357645	0.0054924
TTTAGTAG	CTACTAAA	0.00159307	0.0162217	0.0140503
TATGTATACA	TGTATACATA	0.00161429	0.0054924	0.00383191
AGTGCGG	CCGCACT	0.00161429	0.0012773	0.0029378
CTAGCCT	AGGCTAG	0.00161429	0.00242687	0.00383191
TCACTCG	CGAGTGA	0.00161429	0.000894112	0.0025546
TTTGGCA	TGCCAAA	0.00161429	0.00268233	0.00434283
GCGTGCA	TGCACGC	0.00161429	0.000894112	0.0025546
ATTGAGT	ACTCAAT	0.00161429	0.00204368	0.00370418
TTTAGGG	CCCTAAA	0.00161429	0.00485375	0.00319326
ATGTCCTTTG	CAAAGGACAT	0.00161429	0.00408737	0.00242687
GAATGGAATG	CATTCCATTC	0.00162321	0.00268233	0.00281007
GAGAATGA	TCATTCTC	0.00169988	0.0111125	0.00906885
GTTAGCCAG	CTGGCTAAC	0.00169988	0.0120066	0.00996296
GTCATTT	AAATGAC	0.00169988	0.0067697	0.00881339
ATCTCCTGAC	GTCAGGAGAT	0.00169988	0.0121344	0.0100907
GCGACAG	CTGTCGC	0.00169988	0.00651424	0.00447056
CCTGGC	GCCAGG	0.00173288	0.0487929	0.0448333
GGAGATA	TATCTCC	0.0017431	0.00395964	0.00574786
TGCCCTT	AAGGGCA	0.0017431	0.00383191	0.00562013
AGATGTA	TACATCT	0.0017431	0.00357645	0.00536467
CTCTGTCGC	GCGACAGAG	0.0017431	0.00510921	0.00332099
ATCACAAGG	CCTTGTGAT	0.0017431	0.00485375	0.00306553
GCTGCACCC	GGGTGCAGC	0.0017431	0.00625878	0.00447056
AATGCTTCT	AGAAGCATT	0.00175967	0.00268233	0.00459829
TCTGATGG	CCATCAGA	0.00175967	0.00868566	0.0067697
GGTGTGGTG	CACCACACC	0.00175967	0.0054924	0.00434283
GCCCGT	ACGGGC	0.00175967	0.00178822	0.00370418
GGCGACA	TGTCGCC	0.00175967	0.00651424	0.00459829
CTCTGTG	CACAGAG	0.00175967	0.00638651	0.0084302
CACACTG	CAGTGTG	0.00186075	0.014689	0.0118789
GCTTCT	AGAAGC	0.00188406	0.0182654	0.0213309
TCCAGCCT	AGGCTGGA	0.00192447	0.0172436	0.0143058
TGTTGGCC	GGCCAACA	0.00192447	0.0182654	0.0153276
GAAACCC	GGGTTTC	0.00192447	0.0361477	0.0332099
TGTATACA	TGTATACA	0.00201986	0.0143058	0.0120066
CAGCCTGGC	GCCAGGCTG	0.00201986	0.016094	0.0137949
TAACTC	GAGTTA	0.00202604	0.0117512	0.0143058
TGCACTCCA	TGGAGTGCA	0.00202604	0.0153276	0.012773
CCTGACCTC	GAGGTCAGG	0.00202604	0.0220973	0.0195427
GTGAAA	TTTCAC	0.00207334	0.05684	0.0526249
ATGGTGAAAC	GTTTCACCAT	0.00218781	0.0154554	0.012773
CTGGCCAACA	TGTTGGCCAG	0.00218781	0.0145612	0.0118789
TACTAAA	TTTAGTA	0.00226114	0.0204368	0.0182654
ATCGCT	AGCGAT	0.00226114	0.00753608	0.0097075
GCCTGTTA	TAACAGGC	0.0022796	0.000894112	0.00229914
TTGTCAGA	TCTGACAA	0.0022796	0.00638651	0.00498148
TAGGTGGG	CCCACCTA	0.0022796	0.0067697	0.00536467
AATTGGAA	TTCCAATT	0.0022796	0.00587559	0.00447056
TGTTTTCT	AGAAAACA	0.0022796	0.00332099	0.00472602
GAAGATCA	TGATCTTC	0.0022796	0.00153276	0.0029378
CTGTCTGG	CCAGACAG	0.0022796	0.000894112	0.00229914
TATTAGAG	CTCTAATA	0.0022796	0.00114957	0.0025546
TTTAGGGT	ACCCTAAA	0.0022796	0.00281007	0.00140503
AGGTTTC	GAAACCT	0.0022796	0.00306553	0.00447056
ATGGGAA	TTCCCAT	0.0022796	0.00268233	0.00408737
GTGCGGG	CCCGCAC	0.0022796	0.000638651	0.00204368
AGGCGCT	AGCGCCT	0.0022796	0.000638651	0.00204368
TTGTGATTT	AAATCACAA	0.0022796	0.00485375	0.00344872
TCCCGGGTT	AACCCGGGA	0.0022796	0.00357645	0.00217141
TCCGCCCGC	GCGGGCGGA	0.0022796	0.0025546	0.00114957
TGAGCATGG	CCATGCTCA	0.0022796	0.00344872	0.00204368
GTACCCAGT	ACTGGGTAC	0.0022796	0.0029378	0.00153276
ATCACTGGC	GCCAGTGAT	0.0022796	0.00408737	0.00268233
GCGGGCGGAT	ATCCGCCCGC	0.0022796	0.0025546	0.00114957
AAGGACATGA	TCATGTCCTT	0.0022796	0.00536467	0.00395964
AAGAAATGG	CCATTTCTT	0.0022796	0.00332099	0.00191595
TAACTAACCT	AGGTTAGTTA	0.0022796	0.00383191	0.00242687
TTCTTCT	AGAAGAA	0.00231345	0.0155831	0.0136671
TTCCATTCCA	TGGAATGGAA	0.00231345	0.00268233	0.00268233
CCGTGTT	AACACGG	0.00234436	0.00830247	0.00587559
TACCCT	AGGGTA	0.00234436	0.00996296	0.00753608
ACTGCACTCC	GGAGTGCAGT	0.00249446	0.0109848	0.00894112
CTGCAGA	TCTGCAG	0.00249446	0.00983523	0.00779154
TCCATTT	AAATGGA	0.00256635	0.0169881	0.0144335
CCCACCT	AGGTGGG	0.00256635	0.0169881	0.0144335
TTCCATTCC	GGAATGGAA	0.00256635	0.00281007	0.00281007
AAGATC	GATCTT	0.00261301	0.0215864	0.0246519
AGCTGG	CCAGCT	0.00263449	0.042151	0.0384468
AATGGAAT	ATTCCATT	0.00269725	0.00536467	0.00536467
CCGCGG	CCGCGG	0.00269725	0.00204368	0.00357645
TCGATT	AATCGA	0.00269725	0.00204368	0.00344872
AGTGCGGG	CCCGCACT	0.00269725	0.000383191	0.00153276
AGCCGCC	GGCGGCT	0.00269725	0.00012773	0.0012773
TCTCCCGC	GCGGGAGA	0.00269725	0.00025546	0.00140503
TTGTGTAC	GTACACAA	0.00269725	0.00012773	0.0012773
CAGCCGCC	GGCGGCTG	0.00269725	0	0.00114957
AGAAGCAT	ATGCTTCT	0.00269725	0.00332099	0.00523694
CTCAAAAGAA	TTCTTTTGAG	0.00269725	0.0025546	0.00140503
CTAGGTTTTC	GAAAACCTAG	0.00269725	0.00242687	0.0012773
GTAACCC	GGGTTAC	0.00269725	0.00229914	0.00114957
CCCTAAAACT	AGTTTTAGGG	0.00269725	0.00178822	0.000638651
TTTTTAGTA	TACTAAAAA	0.00269725	0.0135394	0.0116235
ACATATTC	GAATATGT	0.00269725	0.00229914	0.00344872
ACAACCCC	GGGGTTGT	0.00269725	0.00140503	0.0025546
AAATTGCC	GGCAATTT	0.00269725	0.000638651	0.00178822
GTAGCGGG	CCCGCTAC	0.00269725	0.000510921	0.00166049
GGTTGTTT	AAACAACC	0.00269725	0.00140503	0.0025546
GGCTCATG	CATGAGCC	0.00269725	0.00191595	0.00306553
AAAGAT	ATCTTT	0.00269725	0.0272065	0.0306553
TTTTTTTGAG	CTCAAAAAAA	0.00269725	0.00281007	0.00395964
CCACTGCACG	CGTGCAGTGG	0.00269725	0.00012773	0.0012773
TCTAGCCT	AGGCTAGA	0.00269725	0.00102184	0.00217141
TCCACAG	CTGTGGA	0.00269725	0.00140503	0.0025546
CCTCGTC	GACGAGG	0.00269725	0.000383191	0.00153276
GGTTTTCA	TGAAAACC	0.00269725	0.00229914	0.00344872
ACAAAAGC	GCTTTTGT	0.00269725	0.00268233	0.00153276
TAGACTGA	TCAGTCTA	0.00269725	0.00153276	0.000383191
TGACTACT	AGTAGTCA	0.00269725	0.00395964	0.00281007
AGACTTAAAT	ATTTAAGTCT	0.00269725	0.00204368	0.000894112
GGATTAAAGA	TCTTTAATCC	0.00269725	0.00383191	0.00268233
AAATACG	CGTATTT	0.00269725	0.00229914	0.00114957
TTAGGGTA	TACCCTAA	0.00269725	0.00306553	0.00153276
TGTGCTGG	CCAGCACA	0.00269725	0.00166049	0.000510921
GTGGAATT	AATTCCAC	0.00269725	0.00166049	0.000510921
TCAGAGTGAA	TTCACTCTGA	0.00269725	0.00217141	0.00102184
TGTGGATG	CATCCACA	0.00269725	0.00332099	0.00217141
CCCACC	GGTGGG	0.00269725	0.0300166	0.0266956
AATTTTT	AAAAATT	0.00269725	0.0224805	0.0197982
TACCACT	AGTGGTA	0.00269725	0.0029378	0.00178822
AGTCTTTAAT	ATTAAAGACT	0.00269725	0.0042151	0.00306553
GGGCGGAT	ATCCGCCC	0.00269725	0.00383191	0.00229914
TGTAACTAAC	GTTAGTTACA	0.00269725	0.00383191	0.00229914
ATTGTGATGT	ACATCACAAT	0.00269725	0.0029378	0.00178822
ACATGGACAC	GTGTCCATGT	0.00269725	0.00447056	0.00332099
CTTGTGAT	ATCACAAG	0.00269725	0.0107293	0.0084302
GTAACTAACC	GGTTAGTTAC	0.00269725	0.00395964	0.00242687
GTTCACTCTG	CAGAGTGAAC	0.00269725	0.00217141	0.00102184
TTTAGGTCTA	TAGACCTAAA	0.00269725	0.00344872	0.00229914
GGTGTGGA	TCCACACC	0.00269725	0.0025546	0.00140503
GAGGCAGAGG	CCTCTGCCTC	0.00269725	0.00408737	0.0025546
AATTGTGATG	CATCACAATT	0.00269725	0.0029378	0.00178822
GTTGGGAGGC	GCCTCCCAAC	0.00269725	0.000894112	0.00204368
AACCTAAAAC	GTTTTAGGTT	0.00269725	0.00012773	0.0012773
CAGCACGTTG	CAACGTGCTG	0.00269725	0.00025546	0.00140503
CCCCGCACTT	AAGTGCGGGG	0.00269725	0.00025546	0.00140503
TCCCCGCACT	AGTGCGGGGA	0.00269725	0.000383191	0.00153276
CCCGCACTTT	AAAGTGCGGG	0.00269725	0.00025546	0.00140503
CACGTTGGGA	TCCCAACGTG	0.00269725	0.000510921	0.00166049
TTACATC	GATGTAA	0.00269725	0.00140503	0.0025546
AGCACGTT	AACGTGCT	0.00269725	0.000383191	0.00153276
CGTTGGGAGG	CCTCCCAACG	0.00269725	0.000766381	0.00191595
CCTCAGCCGC	GCGGCTGAGG	0.00269725	0	0.00114957
AATCCCCGCA	TGCGGGGATT	0.00269725	0.000510921	0.00166049
CTCCCAACGT	ACGTTGGGAG	0.00269725	0.000638651	0.00178822
AGCGATA	TATCGCT	0.00269725	0	0.00114957
ACGTGCTG	CAGCACGT	0.00269725	0.000510921	0.00166049
ATGACAAA	TTTGTCAT	0.00269725	0.0029378	0.00447056
ATCCCCGCAC	GTGCGGGGAT	0.00269725	0.000383191	0.00153276
AACGTGCTGG	CCAGCACGTT	0.00269725	0.00025546	0.00140503
CGGCAAT	ATTGCCG	0.00269725	0	0.00114957
CTGGGCGACA	TGTCGCCCAG	0.00269725	0.00447056	0.0029378
GGGCGGATC	GATCCGCCC	0.00269725	0.00357645	0.00204368
CTCACCATCA	TGATGGTGAG	0.00269725	0.00229914	0.00114957
GCGGCACTAT	ATAGTGCCGC	0.00269725	0.0025546	0.00140503
GGGCGACA	TGTCGCCC	0.00269725	0.00574786	0.0042151
ACCATCACTG	CAGTGATGGT	0.00269725	0.00204368	0.000894112
ACCTGCACA	TGTGCAGGT	0.00269725	0.00434283	0.00281007
CATGTACC	GGTACATG	0.00269725	0.0042151	0.00268233
GGGCGGATCA	TGATCCGCCC	0.00269725	0.00332099	0.00178822
TACCATCT	AGATGGTA	0.00269725	0.00459829	0.00306553
AGGCAGAGGT	ACCTCTGCCT	0.00269725	0.00383191	0.00268233
GGGCGACAG	CTGTCGCCC	0.00269725	0.00523694	0.00370418
CAATGTGCTG	CAGCACATTG	0.00269725	0.0012773	0.00012773
ATGGTGAAA	TTTCACCAT	0.00269725	0.0178822	0.0151999
GTAACTAAC	GTTAGTTAC	0.00269725	0.00395964	0.00242687
CCAGCCTG	CAGGCTGG	0.00269725	0.040235	0.0367863
CACCATCACT	AGTGATGGTG	0.00269725	0.00217141	0.00102184
GGTTTTAGGT	ACCTAAAACC	0.00269725	0.00306553	0.00191595
ATCTCTACTA	TAGTAGAGAT	0.00269725	0.00651424	0.00498148
AACCTAAAA	TTTTAGGTT	0.00269725	0.000638651	0.00178822
CCCCGCACT	AGTGCGGGG	0.00269725	0.000383191	0.00153276
ATCTGCAAG	CTTGCAGAT	0.00269725	0.00204368	0.00319326
AAGTGCGGG	CCCGCACTT	0.00269725	0.00025546	0.00140503
TCAGGCG	CGCCTGA	0.00269725	0.000766381	0.00229914
TCCCCGCAC	GTGCGGGGA	0.00269725	0.000383191	0.00153276
ACGTTGGGA	TCCCAACGT	0.00269725	0.000638651	0.00178822
AACGTGCTG	CAGCACGTT	0.00269725	0.000383191	0.00153276
CCGCACTTT	AAAGTGCGG	0.00269725	0.00025546	0.00140503
CGTTGGGAG	CTCCCAACG	0.00269725	0.000766381	0.00191595
AGACTCT	AGAGTCT	0.00269725	0.00510921	0.00664197
ATCTCCTGCC	GGCAGGAGAT	0.00269725	0.00025546	0.00140503
CAACGTGCT	AGCACGTTG	0.00269725	0.00025546	0.00140503
TGCGGGGAT	ATCCCCGCA	0.00269725	0.000510921	0.00166049
CATTTGCTT	AAGCAAATG	0.00269725	0.0025546	0.00140503
CCCAATGTG	CACATTGGG	0.00269725	0.0012773	0.00012773
CCCAAGA	TCTTGGG	0.00269725	0.00344872	0.00191595
TAAGTCTTT	AAAGACTTA	0.00269725	0.00498148	0.00383191
CTATCTGAT	ATCAGATAG	0.00269725	0.00319326	0.00204368
AATTCAAGA	TCTTGAATT	0.00269725	0.00281007	0.00166049
TCTTTTGAG	CTCAAAAGA	0.00269725	0.00268233	0.00153276
AATCCAGCA	TGCTGGATT	0.00269725	0.00319326	0.00204368
AATGCTTCC	GGAAGCATT	0.00269725	0.00204368	0.000894112
TATGTAACTA	TAGTTACATA	0.00269725	0.00459829	0.00344872
ATGTGCTGG	CCAGCACAT	0.00269725	0.00140503	0.00025546
CAAAGACTT	AAGTCTTTG	0.00269725	0.00268233	0.00153276
AAGCTGGAA	TTCCAGCTT	0.00269725	0.00319326	0.00204368
GCGGCACTA	TAGTGCCGC	0.00269725	0.00268233	0.00153276
AATGTGCTG	CAGCACATT	0.00269725	0.00140503	0.00025546
ACTTCCAA	TTGGAAGT	0.00269725	0.00536467	0.0042151
ATTGTGATG	CATCACAAT	0.00269725	0.0029378	0.00178822
CTGGAGTGC	GCACTCCAG	0.00269725	0.0153276	0.0130285
CACTCTGAT	ATCAGAGTG	0.00269725	0.00229914	0.00114957
AGCAAATGT	ACATTTGCT	0.00269725	0.0025546	0.00140503
TCTTTAATC	GATTAAAGA	0.00269725	0.00434283	0.00319326
TCACAAGGA	TCCTTGTGA	0.00269725	0.00166049	0.000510921
GATACCATCT	AGATGGTATC	0.00269725	0.00344872	0.00191595
ACCATCACT	AGTGATGGT	0.00269725	0.00217141	0.00102184
GCTAACA	TGTTAGC	0.00269725	0.0183932	0.0164772
GGAAGCATTC	GAATGCTTCC	0.00269725	0.00204368	0.000894112
TGGAAGCATT	AATGCTTCCA	0.00269725	0.00191595	0.000766381
TGTTCCATT	AATGGAACA	0.00269725	0.00357645	0.00242687
CCAGCTG	CAGCTGG	0.00269725	0.00625878	0.00434283
CCATGTTGG	CCAACATGG	0.00274778	0.0190318	0.016094
GTCCTTTG	CAAAGGAC	0.00283493	0.00868566	0.00689743
ACAACATG	CATGTTGT	0.00283493	0.00166049	0.00344872
CTTTTGAT	ATCAAAAG	0.00283493	0.00306553	0.00485375
TCCCGCC	GGCGGGA	0.00283493	0.0025546	0.00434283
AGCGCC	GGCGCT	0.00283493	0.00229914	0.00408737
ACATGTATAC	GTATACATGT	0.00283493	0.00625878	0.00447056
GTCGCCCAGG	CCTGGGCGAC	0.00283493	0.00459829	0.00281007
ACAGAAGCA	TGCTTCTGT	0.00283493	0.00217141	0.00395964
CCTGGGCGA	TCGCCCAGG	0.00283493	0.00459829	0.00281007
TGGGTGCAG	CTGCACCCA	0.00283493	0.00638651	0.00459829
ATCTGA	TCAGAT	0.00285732	0.0275897	0.0242687
CACATGTATA	TATACATGTG	0.00285732	0.00638651	0.00472602
GAGATGGTAT	ATACCATCTC	0.00285732	0.00395964	0.00229914
CCATATC	GATATGG	0.00285732	0.00191595	0.00357645
GGCTCAT	ATGAGCC	0.00285732	0.00395964	0.00562013
GAGGGCAG	CTGCCCTC	0.00285732	0.00166049	0.00332099
TATACCA	TGGTATA	0.00285732	0.00178822	0.00332099
TTTGATC	GATCAAA	0.00285732	0.00562013	0.00728062
CTTTCAG	CTGAAAG	0.00285732	0.00638651	0.00472602
AAAGGACAT	ATGTCCTTT	0.00285732	0.00613105	0.00447056
GCCACACT	AGTGTGGC	0.00285732	0.00434283	0.00268233
GGCTAACACG	CGTGTTAGCC	0.00285732	0.00523694	0.00357645
TTCAAATA	TATTTGAA	0.00285732	0.00459829	0.0029378
ACTGAGC	GCTCAGT	0.00285732	0.00344872	0.00178822
GGTGTGGT	ACCACACC	0.00285732	0.00651424	0.00536467
TACCCAGT	ACTGGGTA	0.00285732	0.00574786	0.00408737
CCTTGTGA	TCACAAGG	0.00285732	0.00587559	0.0042151
ACATTTAA	TTAAATGT	0.00285732	0.00728062	0.00562013
ATTCCC	GGGAAT	0.00300157	0.0190318	0.0214587
GGTTTCACCA	TGGTGAAACC	0.00300157	0.0154554	0.0130285
CCGCCTG	CAGGCGG	0.00308046	0.00281007	0.00498148
TGGAGTGC	GCACTCCA	0.00308046	0.0166049	0.0144335
CCTGAT	ATCAGG	0.00318693	0.0114957	0.0140503
TGAAACCCC	GGGGTTTCA	0.00318693	0.0196705	0.0171159
CATGGTGAAA	TTTCACCATG	0.00318693	0.0145612	0.0120066
CCATTCC	GGAATGG	0.00318693	0.00587559	0.00600332
CTGGCT	AGCCAG	0.00323805	0.0332099	0.0300166
TGGAATGGA	TCCATTCCA	0.00327309	0.00306553	0.00306553
CATTCCATT	AATGGAATG	0.00327309	0.00319326	0.00319326
CCATTCCA	TGGAATGG	0.00327309	0.00357645	0.00357645
ATGGAATGGA	TCCATTCCAT	0.00328065	0.00281007	0.00268233
ACGTTG	CAACGT	0.00343033	0.00664197	0.00983523
GCTAATTT	AAATTAGC	0.00348412	0.0139226	0.0118789
AGTGTGG	CCACACT	0.00348412	0.00881339	0.0067697
CTGGGTA	TACCCAG	0.00348412	0.0103461	0.00830247
TGGGTGC	GCACCCA	0.00348412	0.00957977	0.00779154
CCTGGCTAAC	GTTAGCCAGG	0.00348412	0.0112403	0.00919658
AAACATG	CATGTTT	0.00348412	0.00766381	0.0097075
GCACTCCAGC	GCTGGAGTGC	0.00349758	0.0143058	0.0120066
GAAGAA	TTCTTC	0.00353993	0.0443224	0.0417678
ACTGAA	TTCAGT	0.00364748	0.0261847	0.0231192
GTCCTT	AAGGAC	0.00375578	0.0298889	0.0269511
AGAATGAT	ATCATTCT	0.00388938	0.0102184	0.00830247
TCCTGGCTAA	TTAGCCAGGA	0.00388938	0.0111125	0.00919658
TCTCCTGACC	GGTCAGGAGA	0.00388938	0.0118789	0.00996296
TTAGTTAC	GTAACTAA	0.00388938	0.00459829	0.00332099
ACTCCTGAC	GTCAGGAGT	0.00388938	0.0131562	0.0112403
TAACACGG	CCGTGTTA	0.00388938	0.00574786	0.00383191
AACACGGT	ACCGTGTT	0.00388938	0.0067697	0.00485375
TCTCAGCA	TGCTGAGA	0.00388938	0.00906885	0.00715289
TCACACG	CGTGTGA	0.00388938	0.000766381	0.00204368
TCTAGCC	GGCTAGA	0.00388938	0.00140503	0.00268233
GAGACCC	GGGTCTC	0.00388938	0.00204368	0.00332099
CGCACTT	AAGTGCG	0.00388938	0.000510921	0.00178822
TACTCAA	TTGAGTA	0.00388938	0.00204368	0.00332099
CGCTGAA	TTCAGCG	0.00388938	0.00102184	0.00229914
CTAACCTG	CAGGTTAG	0.00388938	0.00434283	0.00306553
ATTTGCTT	AAGCAAAT	0.00388938	0.00332099	0.00204368
CCCGGGTT	AACCCGGG	0.00388938	0.00408737	0.00281007
GCGGAC	GTCCGC	0.00388938	0.0012773	0.0025546
TTTGGA	TCCAAA	0.00388938	0.0228637	0.025546
ATACCAAT	ATTGGTAT	0.00388938	0.000638651	0.00191595
TGCTGGAT	ATCCAGCA	0.00388938	0.00395964	0.00268233
GCACCACA	TGTGGTGC	0.00388938	0.00281007	0.00153276
TTCCTGAA	TTCAGGAA	0.00388938	0.00332099	0.00204368
GAACAATG	CATTGTTC	0.00388938	0.00587559	0.00459829
GCTTCTG	CAGAAGC	0.00388938	0.00766381	0.00945204
TGCCAAAA	TTTTGGCA	0.00388938	0.0012773	0.0025546
ATTTTTATTA	TAATAAAAAT	0.00388938	0.00178822	0.00306553
TAAATGAC	GTCATTTA	0.00388938	0.00332099	0.00459829
GCAGGAGAT	ATCTCCTGC	0.00388938	0.000510921	0.00178822
TCTCTAATAA	TTATTAGAGA	0.00388938	0.00102184	0.00229914
TTTATTAGAG	CTCTAATAAA	0.00388938	0.00114957	0.00242687
GGCCAGTGAT	ATCACTGGCC	0.00388938	0.00395964	0.00268233
TTTAGGGTA	TACCCTAAA	0.00388938	0.00217141	0.000894112
GCTTCCAG	CTGGAAGC	0.00388938	0.00281007	0.00153276
CATTATTA	TAATAATG	0.00388938	0.0029378	0.00166049
ATTTCTCTGA	TCAGAGAAAT	0.00388938	0.00459829	0.00332099
AATAATGG	CCATTATT	0.00388938	0.00306553	0.00178822
AATCTCTGA	TCAGAGATT	0.00388938	0.00306553	0.00178822
CATCCTCTC	GAGAGGATG	0.00388938	0.00357645	0.00229914
GAACCCGGGA	TCCCGGGTTC	0.00388938	0.00332099	0.00204368
ATCAAAAGAA	TTCTTTTGAT	0.00388938	0.000638651	0.00191595
TTATTAGAG	CTCTAATAA	0.00388938	0.00114957	0.00242687
TCTCTAATA	TATTAGAGA	0.00388938	0.00102184	0.00229914
TGTGATGTTA	TAACATCACA	0.00388938	0.0025546	0.0012773
TGATCTGCCC	GGGCAGATCA	0.00388938	0.00447056	0.00319326
GATGATTTCC	GGAAATCATC	0.00388938	0.00332099	0.00204368
TGCTCTGTCG	CGACAGAGCA	0.00388938	0.00191595	0.000638651
ACAAAAAATT	AATTTTTTGT	0.00388938	0.00408737	0.00281007
TGTACCCTA	TAGGGTACA	0.00388938	0.00281007	0.00153276
AACTAACCT	AGGTTAGTT	0.00388938	0.00383191	0.0025546
ATGTTGGCC	GGCCAACAT	0.00391641	0.016094	0.0134117
GAGGGCA	TGCCCTC	0.0040561	0.0042151	0.00638651
TTTTTATT	AATAAAAA	0.0040561	0.00702516	0.00919658
TCCAAG	CTTGGA	0.0040561	0.0178822	0.0157108
AACCCAT	ATGGGTT	0.00426356	0.00498148	0.0067697
CACATGTAT	ATACATGTG	0.00426356	0.00817473	0.00638651
ACTCAT	ATGAGT	0.00438228	0.0261847	0.029378
TCTAGC	GCTAGA	0.0044233	0.00830247	0.0106016
GTTTCACCA	TGGTGAAAC	0.0044233	0.0171159	0.0148167
CATGCTCA	TGAGCATG	0.00450545	0.00370418	0.00229914
ACCCAGTA	TACTGGGT	0.00450545	0.00510921	0.00370418
TGCACGCC	GGCGTGCA	0.00450545	0.000638651	0.00204368
GCCAGCCT	AGGCTGGC	0.00450545	0.0012773	0.00268233
CTGGGTAC	GTACCCAG	0.00450545	0.00408737	0.00268233
CAGAGGTT	AACCTCTG	0.00450545	0.00702516	0.00562013
AGGTGGGC	GCCCACCT	0.00450545	0.00370418	0.00229914
TCCCGGGT	ACCCGGGA	0.00450545	0.00408737	0.00268233
CACGTAG	CTACGTG	0.00450545	0.00178822	0.00319326
AGGGTGC	GCACCCT	0.00450545	0.00178822	0.00319326
TGCAAGT	ACTTGCA	0.00450545	0.00383191	0.00523694
GCATTCTCA	TGAGAATGC	0.00450545	0.00242687	0.00383191
CTTCGCC	GGCGAAG	0.00450545	0.00166049	0.00306553
ATTAGAA	TTCTAAT	0.00450545	0.0029378	0.00434283
CCCTTTT	AAAAGGG	0.00450545	0.00344872	0.00485375
GTCAAAC	GTTTGAC	0.00450545	0.00178822	0.00319326
GATCCCG	CGGGATC	0.00450545	0.00153276	0.0029378
GAGCATGGA	TCCATGCTC	0.00450545	0.00344872	0.00204368
ACCCATTAAC	GTTAATGGGT	0.00450545	0.0029378	0.00153276
ATGTACCCT	AGGGTACAT	0.00450545	0.0029378	0.00153276
ACCCGGG	CCCGGGT	0.00450545	0.00485375	0.00344872
CACCCATTAA	TTAATGGGTG	0.00450545	0.0029378	0.00153276
ATTTAAG	CTTAAAT	0.00450545	0.00728062	0.00587559
GGGGTC	GACCCC	0.00450545	0.00395964	0.00536467
TCTGTCGCCC	GGGCGACAGA	0.00450545	0.00485375	0.00344872
CTTCCTGTGT	ACACAGGAAG	0.00450545	0.00383191	0.00242687
GGCCATCAGA	TCTGATGGCC	0.00450545	0.00370418	0.00229914
TCTCTGATGG	CCATCAGAGA	0.00450545	0.00498148	0.00357645
AATGCTTCTG	CAGAAGCATT	0.00455309	0.00191595	0.00357645
ACCGTGTTAG	CTAACACGGT	0.00455309	0.00485375	0.00319326
TGGCTAACAC	GTGTTAGCCA	0.00455309	0.00664197	0.00498148
GCCTGGGCGA	TCGCCCAGGC	0.00455309	0.00447056	0.00281007
GCACCCAT	ATGGGTGC	0.00455309	0.00472602	0.00306553
TTGATAT	ATATCAA	0.00455309	0.0042151	0.00587559
AGGGCAA	TTGCCCT	0.00455309	0.00319326	0.00485375
TTATTAG	CTAATAA	0.00455309	0.00383191	0.0054924
ATGCTTCTG	CAGAAGCAT	0.00455309	0.00191595	0.00357645
GGCATTG	CAATGCC	0.00455309	0.00319326	0.00485375
CGCTCTG	CAGAGCG	0.00455309	0.00447056	0.00613105
GTGAGATGG	CCATCTCAC	0.00455309	0.00472602	0.00306553
TCAGGAC	GTCCTGA	0.00455309	0.00574786	0.00408737
TCTGTCGC	GCGACAGA	0.00455309	0.00562013	0.00395964
CTCTGTCG	CGACAGAG	0.00455309	0.00562013	0.00395964
CTAACACG	CGTGTTAG	0.00455309	0.00600332	0.00434283
TGTGATGTT	AACATCACA	0.00455309	0.0054924	0.00383191
GGGAGGAA	TTCCTCCC	0.00455309	0.00102184	0.00166049
CCAGAC	GTCTGG	0.0046174	0.0103461	0.0126453
GGTCTCGA	TCGAGACC	0.00462772	0.0218419	0.0191595
CTCGCCAT	ATGGCGAG	0.00467444	0	0.00102184
GTGATCTA	TAGATCAC	0.00467444	0.000638651	0.00166049
CGGCTAAC	GTTAGCCG	0.00467444	0.000510921	0.00153276
TTATGATT	AATCATAA	0.00467444	0.000894112	0.00191595
TTCAGCGC	GCGCTGAA	0.00467444	0.000638651	0.00166049
TACTCAAA	TTTGAGTA	0.00467444	0.00102184	0.00204368
ACTCTGTG	CACAGAGT	0.00467444	0.00268233	0.00370418
GTGCCATA	TATGGCAC	0.00467444	0.00140503	0.000383191
GTGCGCAC	GTGCGCAC	0.00467444	0.00102184	0
CCAAGTCT	AGACTTGG	0.00467444	0.00319326	0.00217141
TTTGCACA	TGTGCAAA	0.00467444	0.00332099	0.00229914
ACCAAAAG	CTTTTGGT	0.00467444	0.00357645	0.0025546
CACAATTA	TAATTGTG	0.00467444	0.00344872	0.00242687
GCGGTGCA	TGCACCGC	0.00467444	0.00166049	0.000638651
GAGCGT	ACGCTC	0.00467444	0.00114957	0.00268233
AGTCTTAT	ATAAGACT	0.00467444	0.000638651	0.00166049
GGATGGTA	TACCATCC	0.00467444	0	0.00102184
GCCTGAGA	TCTCAGGC	0.00467444	0.00191595	0.0029378
CTCAGGCG	CGCCTGAG	0.00467444	0.00012773	0.00114957
AACTCATT	AATGAGTT	0.00467444	0.00140503	0.00242687
ACATGGCC	GGCCATGT	0.00467444	0.000510921	0.00153276
CCGCCTGA	TCAGGCGG	0.00467444	0	0.00102184
GATCATTG	CAATGATC	0.00467444	0.000383191	0.00140503
TTGCCG	CGGCAA	0.00467444	0.000894112	0.00242687
GACGAGGT	ACCTCGTC	0.00467444	0.00012773	0.00114957
GTGACAGA	TCTGTCAC	0.00467444	0.00434283	0.00587559
GCCACCTC	GAGGTGGC	0.00467444	0.00012773	0.00114957
AATAAACG	CGTTTATT	0.00467444	0.00153276	0.000510921
ATCTGTGC	GCACAGAT	0.00467444	0.00102184	0
CAGTTCTT	AAGAACTG	0.00467444	0.00166049	0.000638651
TGCAGAAG	CTTCTGCA	0.00467444	0.00344872	0.00242687
TGGTTGCA	TGCAACCA	0.00467444	0.0012773	0.00025546
GCACGTTGG	CCAACGTGC	0.00467444	0.000383191	0.00140503
GCGCCTGTT	AACAGGCGC	0.00467444	0.00012773	0.00114957
ACCTCAGGG	CCCTGAGGT	0.00467444	0	0.00102184
CTCTGTCAC	GTGACAGAG	0.00467444	0.00344872	0.00498148
TCAGCCGCC	GGCGGCTGA	0.00467444	0	0.00102184
TTTCAGCGC	GCGCTGAAA	0.00467444	0	0.00102184
AACTCTGTG	CACAGAGTT	0.00467444	0.00153276	0.0025546
TAACAGGCG	CGCCTGTTA	0.00467444	0.00025546	0.0012773
ATTATAAT	ATTATAAT	0.00467444	0.00153276	0.0025546
ATTGCCGC	GCGGCAAT	0.00467444	0	0.00102184
TCAAAAAAA	TTTTTTTGA	0.00467444	0.00319326	0.0042151
TTCTGTGTG	CACACAGAA	0.00467444	0.00025546	0.0012773
AGCGCCTGT	ACAGGCGCT	0.00467444	0.00012773	0.00114957
TTGCCGCA	TGCGGCAA	0.00467444	0	0.00102184
AGGAACAA	TTGTTCCT	0.00467444	0.00229914	0.00332099
TGCGGCAAT	ATTGCCGCA	0.00467444	0	0.00102184
TTCAGCGCC	GGCGCTGAA	0.00467444	0	0.00102184
TCTCACTT	AAGTGAGA	0.00467444	0.00114957	0.00217141
CCAGCACGT	ACGTGCTGG	0.00467444	0.000383191	0.00140503
CAAACTCTG	CAGAGTTTG	0.00467444	0.000383191	0.00140503
TGGTTTCGA	TCGAAACCA	0.00467444	0.00025546	0.0012773
GGAGGGTGC	GCACCCTCC	0.00467444	0.000383191	0.00140503
CTTCAAGG	CCTTGAAG	0.00467444	0.00229914	0.0012773
CTGCACCCAT	ATGGGTGCAG	0.00467444	0.0042151	0.00268233
GGTGTGGAT	ATCCACACC	0.00467444	0.00191595	0.000894112
CCAATGTGG	CCACATTGG	0.00467444	0.00114957	0.00012773
CACAATTAA	TTAATTGTG	0.00467444	0.0029378	0.00191595
GCTAACAT	ATGTTAGC	0.00467444	0.00651424	0.00498148
TGGTGTGGA	TCCACACCA	0.00467444	0.00229914	0.0012773
GGCGACAGAG	CTCTGTCGCC	0.00467444	0.00472602	0.00319326
TTTCTTCTA	TAGAAGAAA	0.00467444	0.00447056	0.00344872
CCATTATTA	TAATAATGG	0.00467444	0.00178822	0.000766381
TCTGTCGCC	GGCGACAGA	0.00467444	0.00523694	0.00370418
GGTGAATCT	AGATTCACC	0.00467444	0.00178822	0.000766381
GAGAAGAG	CTCTTCTC	0.00467444	0.00395964	0.0029378
GGATGAAAT	ATTTCATCC	0.00467444	0.00408737	0.00306553
GCGGAGCTT	AAGCTCCGC	0.00467444	0.00306553	0.00204368
GGCGGTGCA	TGCACCGCC	0.00467444	0.00153276	0.000510921
AAGAAAACC	GGTTTTCTT	0.00467444	0.0025546	0.00153276
AACAAAAGC	GCTTTTGTT	0.00467444	0.00191595	0.000894112
TGGGTCTTG	CAAGACCCA	0.00467444	0.00140503	0.000383191
CAAGCTCCG	CGGAGCTTG	0.00467444	0.00281007	0.00178822
ATTCAAATA	TATTTGAAT	0.00467444	0.00178822	0.000766381
ACTTTTAC	GTAAAAGT	0.00467444	0.00242687	0.00140503
CTCAGGACT	AGTCCTGAG	0.00467444	0.00140503	0.000383191
TTTATAGTC	GACTATAAA	0.00467444	0.00281007	0.00178822
TTGTGATT	AATCACAA	0.00467444	0.00613105	0.00459829
AAGCTCCG	CGGAGCTT	0.00467444	0.00306553	0.00204368
CAGTTTGTT	AACAAACTG	0.00467444	0.00204368	0.00102184
ACAATTAAA	TTTAATTGT	0.00467444	0.00332099	0.00229914
TTAGGTCTA	TAGACCTAA	0.00467444	0.00344872	0.00242687
TATAAATCA	TGATTTATA	0.00467444	0.00370418	0.00268233
TCTTCAAGG	CCTTGAAGA	0.00467444	0.00204368	0.00102184
CCCAGTAGT	ACTACTGGG	0.00467444	0.00344872	0.00242687
AAAAGACAC	GTGTCTTTT	0.00467444	0.00332099	0.00229914
TTCCTAAT	ATTAGGAA	0.00467444	0.00306553	0.00204368
ATAGACTGA	TCAGTCTAT	0.00467444	0.00102184	0
TCAGAGTGA	TCACTCTGA	0.00467444	0.00242687	0.00140503
CAAAAGAGA	TCTCTTTTG	0.00467444	0.00191595	0.000894112
GCGGTGCAA	TTGCACCGC	0.00467444	0.00153276	0.000510921
ATTTGCTTG	CAAGCAAAT	0.00467444	0.00217141	0.00114957
GCTAACACG	CGTGTTAGC	0.00467444	0.00536467	0.00383191
TAGGAAAAG	CTTTTCCTA	0.00467444	0.00204368	0.00102184
CCAACGTGCT	AGCACGTTGG	0.00467444	0.00012773	0.00114957
ATAGCA	TGCTAT	0.00467444	0.01801	0.0203091
CTAAAGC	GCTTTAG	0.00467444	0.000766381	0.00178822
AAGTGAGAA	TTCTCACTT	0.00467444	0.000638651	0.00166049
AAATAAACAT	ATGTTTATTT	0.00467444	0.00012773	0.00114957
TTGCCGC	GCGGCAA	0.00467444	0	0.00102184
ACAACATGGT	ACCATGTTGT	0.00467444	0.00025546	0.0012773
GATCTCCTGC	GCAGGAGATC	0.00467444	0.00025546	0.0012773
TCTCCCG	CGGGAGA	0.00467444	0.00102184	0.0025546
CCCAACGTGC	GCACGTTGGG	0.00467444	0.000383191	0.00140503
CTCTTCAAGG	CCTTGAAGAG	0.00467444	0.00191595	0.000894112
GACCTCTTCA	TGAAGAGGTC	0.00467444	0.00153276	0.000510921
ACTATCTGAT	ATCAGATAGT	0.00467444	0.00306553	0.00204368
AAGGCCTT	AAGGCCTT	0.00467444	0.00229914	0.0012773
GGTGTGGATG	CATCCACACC	0.00467444	0.00191595	0.000894112
TTTTCCTAAT	ATTAGGAAAA	0.00467444	0.00191595	0.000894112
GGTTTTCTTC	GAAGAAAACC	0.00467444	0.00242687	0.00140503
CAAAAACAAG	CTTGTTTTTG	0.00467444	0.00140503	0.000383191
CCTAGGTATT	AATACCTAGG	0.00467444	0.00178822	0.000766381
CTATCTGATC	GATCAGATAG	0.00467444	0.00242687	0.00140503
CCCATTATTA	TAATAATGGG	0.00467444	0.00153276	0.000510921
TCTTCTAGGG	CCCTAGAAGA	0.00467444	0.0029378	0.00191595
ACTCAGGACT	AGTCCTGAGT	0.00467444	0.00140503	0.000383191
CCAATGTGCT	AGCACATTGG	0.00467444	0.00114957	0.00012773
TCACACATAA	TTATGTGTGA	0.00467444	0.00178822	0.000766381
CAAGATGGAT	ATCCATCTTG	0.00467444	0.00229914	0.0012773
GTCCTTGTGA	TCACAAGGAC	0.00467444	0.0012773	0.00025546
GTTTTCTTCT	AGAAGAAAAC	0.00467444	0.00281007	0.00178822
GCACATTGG	CCAATGTGC	0.00467444	0.00114957	0.00012773
CTATAAATCA	TGATTTATAG	0.00467444	0.00242687	0.00140503
TCACTCATAG	CTATGAGTGA	0.00467444	0.00664197	0.00510921
GATTCAC	GTGAATC	0.00467444	0.00459829	0.00306553
TCTGATT	AATCAGA	0.00467444	0.00664197	0.00510921
TGTCCTTGTG	CACAAGGACA	0.00467444	0.00140503	0.000383191
ATCACAAGGA	TCCTTGTGAT	0.00467444	0.00140503	0.000383191
GGGCGGTGCA	TGCACCGCCC	0.00467444	0.00153276	0.000510921
TGGTGTGGAT	ATCCACACCA	0.00467444	0.00191595	0.000894112
CACTCAGGAC	GTCCTGAGTG	0.00467444	0.0012773	0.00025546
TAGGGTA	TACCCTA	0.00467444	0.00408737	0.0025546
TCCCAATGTG	CACATTGGGA	0.00467444	0.00114957	0.00012773
GCGGAGCTTG	CAAGCTCCGC	0.00467444	0.00281007	0.00178822
TCTCAAAAGA	TCTTTTGAGA	0.00467444	0.00229914	0.0012773
CCATCACTGG	CCAGTGATGG	0.00467444	0.00229914	0.0012773
GCACATTGGG	CCCAATGTGC	0.00467444	0.00114957	0.00012773
TAATATCCAG	CTGGATATTA	0.00467444	0.00268233	0.00166049
TTGCACCGCC	GGCGGTGCAA	0.00467444	0.00140503	0.000383191
GCGGTGCAAG	CTTGCACCGC	0.00467444	0.00140503	0.000383191
CCAGCCTGGC	GCCAGGCTGG	0.00467444	0.0141781	0.0121344
GTTTCACTAT	ATAGTGAAAC	0.00467444	0.00191595	0.000894112
GCAACCTCTG	CAGAGGTTGC	0.00467444	0.00459829	0.00357645
TAGGAAAAGA	TCTTTTCCTA	0.00467444	0.00204368	0.00102184
GTGTGGTGCT	AGCACCACAC	0.00467444	0.00204368	0.00102184
CCTGATA	TATCAGG	0.00467444	0.0025546	0.00357645
GAAGCATTCT	AGAATGCTTC	0.00467444	0.00204368	0.00357645
AACAGGCGCT	AGCGCCTGTT	0.00467444	0	0.00102184
CAACTCTGTG	CACAGAGTTG	0.00467444	0.00102184	0.00204368
CGTAGCT	AGCTACG	0.00467444	0.000510921	0.00153276
GGCGCTGAAA	TTTCAGCGCC	0.00467444	0	0.00102184
CGCCTGTTAT	ATAACAGGCG	0.00467444	0.00012773	0.00114957
TCTCATA	TATGAGA	0.00467444	0.00281007	0.00383191
GGCGGCTGAG	CTCAGCCGCC	0.00467444	0	0.00102184
TGAGAATGCT	AGCATTCTCA	0.00467444	0.00153276	0.00306553
GCGCCTGTTA	TAACAGGCGC	0.00467444	0.00012773	0.00114957
CTTGCAGATT	AATCTGCAAG	0.00467444	0.00140503	0.00242687
CACTCTGATG	CATCAGAGTG	0.00467444	0.00166049	0.000638651
CAGATTCACC	GGTGAATCTG	0.00467444	0.00178822	0.000766381
TACGTA	TACGTA	0.00467444	0.00587559	0.00383191
ATCAGAGTGA	TCACTCTGAT	0.00467444	0.00217141	0.00114957
GTGAAAATGG	CCATTTTCAC	0.00467444	0.00217141	0.00114957
TTTTACG	CGTAAAA	0.00467444	0.00153276	0.000510921
CATTTGCTTG	CAAGCAAATG	0.00467444	0.00191595	0.000894112
TGACTACTGG	CCAGTAGTCA	0.00467444	0.00332099	0.00229914
AACTCGC	GCGAGTT	0.00467444	0.000383191	0.00140503
GTCCGTT	AACGGAC	0.00467444	0.000638651	0.00166049
CCTGGCTAA	TTAGCCAGG	0.00467444	0.0158385	0.0132839
TAACGGG	CCCGTTA	0.00467444	0.00025546	0.0012773
GCCCGTT	AACGGGC	0.00467444	0.000510921	0.00153276
TCACCAT	ATGGTGA	0.00467444	0.0277175	0.0243965
TAACAT	ATGTTA	0.00504933	0.0302721	0.0268233
ATCACTT	AAGTGAT	0.00519001	0.0154554	0.0132839
ACGTATG	CATACGT	0.00519001	0.00638651	0.0042151
GAATGGA	TCCATTC	0.00520255	0.00919658	0.00919658
AAAAATTAGC	GCTAATTTTT	0.00534219	0.0107293	0.00881339
AGTAGAGACG	CGTCTCTACT	0.00534219	0.008047	0.00613105
GTAGAGACGG	CCGTCTCTAC	0.00534219	0.00945204	0.00753608
TTAGTAGA	TCTACTAA	0.00534219	0.0172436	0.0153276
CTAATTTTT	AAAAATTAG	0.00534219	0.0118789	0.00996296
ACGGTGAAAC	GTTTCACCGT	0.00534219	0.00651424	0.00459829
GTACCC	GGGTAC	0.00534219	0.0097075	0.00779154
TCTTGTT	AACAAGA	0.00534219	0.00945204	0.00753608
ATGGAATGG	CCATTCCAT	0.00540703	0.00306553	0.00268233
TGGCGTG	CACGCCA	0.00547503	0.00459829	0.00689743
AGATGGT	ACCATCT	0.00547503	0.0097075	0.00740835
CTGACCTC	GAGGTCAG	0.00547503	0.025546	0.0232469
TGCACTCC	GGAGTGCA	0.00547503	0.0171159	0.0148167
CAGCCTGGG	CCCAGGCTG	0.00547503	0.0135394	0.0112403
ATTAAT	ATTAAT	0.00554213	0.0168604	0.0143058
CGTATG	CATACG	0.00557743	0.00779154	0.00536467
TTAGCCAG	CTGGCTAA	0.00557743	0.0172436	0.0148167
CATGGTG	CACCATG	0.00562147	0.028867	0.0259292
AAAACA	TGTTTT	0.00590953	0.0499425	0.0533912
TATGAC	GTCATA	0.0060359	0.00779154	0.00957977
TGCACCCA	TGGGTGCA	0.0060359	0.00766381	0.00587559
GAGTGCAG	CTGCACTC	0.0060359	0.0141781	0.0123898
CTTTGTA	TACAAAG	0.0060359	0.0117512	0.00996296
AAGACTT	AAGTCTT	0.0060359	0.00983523	0.00791927
AAAATTAGCC	GGCTAATTTT	0.0060359	0.00791927	0.00613105
TCAGGAGTT	AACTCCTGA	0.0060359	0.0137949	0.0120066
CTTCCTCC	GGAGGAAG	0.0060359	0.00242687	0.00319326
TATGTGTG	CACACATA	0.0060663	0.00868566	0.0067697
ATCGAGACCA	TGGTCTCGAT	0.0060663	0.0107293	0.00868566
GTGAGAT	ATCTCAC	0.0060663	0.0117512	0.0097075
CTGCACT	AGTGCAG	0.0060663	0.0185209	0.0163495
TGGCCAG	CTGGCCA	0.00625392	0.027462	0.0247797
ACACAAA	TTTGTGT	0.00625392	0.011368	0.0137949
GGAATGGA	TCCATTCC	0.00648155	0.00344872	0.00319326
GATCTCA	TGAGATC	0.00648155	0.00996296	0.0121344
ACAAGCA	TGCTTGT	0.00648155	0.0104739	0.00830247
ACCAGCCTGG	CCAGGCTGGT	0.00648155	0.0162217	0.0140503
TTTCGC	GCGAAA	0.00648155	0.00664197	0.00881339
AGATGC	GCATCT	0.00649182	0.0137949	0.0164772
CGAGACCA	TGGTCTCG	0.00649182	0.0219696	0.019415
TGTATAC	GTATACA	0.00663809	0.0189041	0.0164772
GGGCCTT	AAGGCCC	0.00665181	0.00140503	0.0025546
AGGCAAC	GTTGCCT	0.00665181	0.00395964	0.00510921
GGGCGGC	GCCGCCC	0.00665181	0.000510921	0.00166049
ATGCCAA	TTGGCAT	0.00665181	0.00281007	0.00395964
TTGTTCC	GGAACAA	0.00665181	0.00383191	0.00498148
GCCAGCCTGG	CCAGGCTGGC	0.00665181	0.000766381	0.00191595
TGGAGCG	CGCTCCA	0.00665181	0.0012773	0.00242687
CACGCTC	GAGCGTG	0.00665181	0.000383191	0.00153276
TAATTTTTTG	CAAAAAATTA	0.00665181	0.0042151	0.00306553
AGAGGATGTG	CACATCCTCT	0.00665181	0.0029378	0.00178822
CCCATTAT	ATAATGGG	0.00665181	0.00217141	0.00102184
CTCGAGAA	TTCTCGAG	0.00665181	0.00268233	0.00153276
GAGAGGATGT	ACATCCTCTC	0.00665181	0.0029378	0.00178822
GAGGTTG	CAACCTC	0.00665181	0.0167327	0.0144335
GTGCTGGAGA	TCTCCAGCAC	0.00665181	0.00268233	0.00153276
TCAGCAAACT	AGTTTGCTGA	0.00665181	0.00485375	0.00370418
TTTTGGTG	CACCAAAA	0.00665181	0.00498148	0.00383191
CAGCTTTG	CAAAGCTG	0.00665181	0.0042151	0.00306553
GCACGTG	CACGTGC	0.00665181	0.00306553	0.00191595
GTTTGCTGAG	CTCAGCAAAC	0.00665181	0.00434283	0.00319326
GAGAGGAT	ATCCTCTC	0.00665181	0.00408737	0.0029378
CGGGCC	GGCCCG	0.00665181	0.00204368	0.00319326
TGTTGTCCAG	CTGGACAACA	0.00665181	0.000766381	0.00191595
TAAATGACGA	TCGTCATTTA	0.00665181	0.00178822	0.0029378
ACCCCGGCTG	CAGCCGGGGT	0.00665181	0.000383191	0.00153276
TATACCAA	TTGGTATA	0.00665181	0.000383191	0.00153276
TGTCACCCCG	CGGGGTGACA	0.00665181	0.000510921	0.00166049
TTTAGGTT	AACCTAAA	0.00665181	0.0012773	0.00242687
GGCAATGG	CCATTGCC	0.00665181	0.000383191	0.00153276
GCACGTTG	CAACGTGC	0.00665181	0.00153276	0.00268233
TGGCAAGG	CCTTGCCA	0.00665181	0.00102184	0.00217141
CACCCCGGCT	AGCCGGGGTG	0.00665181	0.000383191	0.00153276
TCACCCCGGC	GCCGGGGTGA	0.00665181	0.000383191	0.00153276
CTCGTCATTT	AAATGACGAG	0.00665181	0.00191595	0.00306553
TTACAGTT	AACTGTAA	0.00665181	0.000638651	0.00178822
CACCGCAC	GTGCGGTG	0.00665181	0.000638651	0.00178822
ACATGACA	TGTCATGT	0.00665181	0.00114957	0.00229914
AATATTGT	ACAATATT	0.00665181	0.0042151	0.00306553
TCCTTTGCCC	GGGCAAAGGA	0.00665181	0.00140503	0.00025546
GACACAGGAA	TTCCTGTGTC	0.00665181	0.00357645	0.00242687
GGCCAGAA	TTCTGGCC	0.00665181	0.00217141	0.00102184
ATGCCTGG	CCAGGCAT	0.00665181	0.00344872	0.00229914
AAAAATCACA	TGTGATTTTT	0.00665181	0.00447056	0.00332099
GCATATTCTC	GAGAATATGC	0.00665181	0.00357645	0.00242687
TAAAGT	ACTTTA	0.00665181	0.0199259	0.0176268
TCCTGTGTCC	GGACACAGGA	0.00665181	0.00370418	0.0025546
CACAGTGC	GCACTGTG	0.00665181	0.00332099	0.00217141
TGGACACAGG	CCTGTGTCCA	0.00665181	0.00395964	0.00281007
CATCACTT	AAGTGATG	0.00665181	0.00229914	0.00114957
AGAATGATGA	TCATCATTCT	0.00665181	0.00357645	0.00242687
TGGAAATCAT	ATGATTTCCA	0.00665181	0.00357645	0.00242687
GTATTTTTAT	ATAAAAATAC	0.00665181	0.00153276	0.00268233
ATAACAGGC	GCCTGTTAT	0.00665181	0.000638651	0.00178822
CTCGTCATT	AATGACGAG	0.00665181	0.00204368	0.00319326
AGAGAAGG	CCTTCTCT	0.00665181	0.000894112	0.00204368
GGGTTTCG	CGAAACCC	0.00665181	0.0025546	0.00370418
TTTTTTGAG	CTCAAAAAA	0.00665181	0.0042151	0.00536467
GCCGGGGTG	CACCCCGGC	0.00665181	0.000383191	0.00153276
CGTCATTTA	TAAATGACG	0.00665181	0.00204368	0.00319326
GCCAGCCTG	CAGGCTGGC	0.00665181	0.000894112	0.00204368
TTTGTCTTT	AAAGACAAA	0.00665181	0.00217141	0.00332099
CCCTACAAA	TTTGTAGGG	0.00665181	0.00332099	0.00217141
ATGATTTCC	GGAAATCAT	0.00665181	0.00370418	0.0025546
GAACCCGGG	CCCGGGTTC	0.00665181	0.00383191	0.00268233
ATAGTTTAC	GTAAACTAT	0.00665181	0.00498148	0.00383191
ACACCAAAA	TTTTGGTGT	0.00665181	0.00395964	0.00281007
TGCAGGTTAG	CTAACCTGCA	0.00665181	0.00319326	0.00204368
TGTACCCAG	CTGGGTACA	0.00665181	0.00268233	0.00153276
TCCTGAGTG	CACTCAGGA	0.00665181	0.00191595	0.000766381
GTACCCAGTA	TACTGGGTAC	0.00665181	0.00268233	0.00153276
ACTGGGTACA	TGTACCCAGT	0.00665181	0.0025546	0.00140503
GTGTTTGGTT	AACCAAACAC	0.00665181	0.00868566	0.00753608
TTGTCAGAT	ATCTGACAA	0.00665181	0.00562013	0.00447056
GGGCAAAGG	CCTTTGCCC	0.00665181	0.00153276	0.000383191
GGACACAGG	CCTGTGTCC	0.00665181	0.00395964	0.00281007
CAAAAAATT	AATTTTTTG	0.00665181	0.00472602	0.00357645
CTGGGTACAT	ATGTACCCAG	0.00665181	0.0025546	0.00140503
TTTCCTGAA	TTCAGGAAA	0.00665181	0.00242687	0.0012773
CAACCTCTG	CAGAGGTTG	0.00665181	0.00510921	0.00395964
TGAACAATG	CATTGTTCA	0.00665181	0.00574786	0.00459829
TACACACAC	GTGTGTGTA	0.00665181	0.00281007	0.00166049
TTTTCTTCT	AGAAGAAAA	0.00665181	0.00459829	0.00344872
CAATGTGCA	TGCACATTG	0.00665181	0.00600332	0.00485375
AACAATGAG	CTCATTGTT	0.00665181	0.00485375	0.00370418
TGAACCCGGG	CCCGGGTTCA	0.00665181	0.00383191	0.00268233
GCAGAGGTTG	CAACCTCTGC	0.00665181	0.00447056	0.00332099
ACTAAAAATA	TATTTTTAGT	0.00671058	0.0107293	0.00906885
TACTAAAAAT	ATTTTTAGTA	0.00671058	0.0109848	0.00932431
ATATATT	AATATAT	0.00671058	0.00740835	0.00574786
AAAAAATT	AATTTTTT	0.00671058	0.00779154	0.00613105
CAAGGTT	AACCTTG	0.00671058	0.00332099	0.00498148
GGGTACA	TGTACCC	0.00671058	0.00753608	0.00587559
CAAGCAA	TTGCTTG	0.00671058	0.0108571	0.00919658
ACCGTGTTA	TAACACGGT	0.00671058	0.00523694	0.00357645
TCAGGAGATC	GATCTCCTGA	0.00705445	0.0104739	0.00855793
GAAGAAT	ATTCTTC	0.00705445	0.0122621	0.0103461
CCTTCCTT	AAGGAAGG	0.00705445	0.00357645	0.00268233
GATATG	CATATC	0.00716758	0.0126453	0.0153276
CTCCAGCT	AGCTGGAG	0.00728643	0.00459829	0.00306553
CATCATTC	GAATGATG	0.00728643	0.00906885	0.00753608
ATCAGAGA	TCTCTGAT	0.00728643	0.00791927	0.00638651
GGGAGGAAG	CTTCCTCCC	0.00728643	0.000638651	0.00114957
CCCCGCT	AGCGGGG	0.00728643	0.00153276	0.00306553
CATTGCC	GGCAATG	0.00728643	0.00242687	0.00395964
ACTCATG	CATGAGT	0.00728643	0.0029378	0.00447056
CCACGTTGG	CCAACGTGG	0.00728643	0.000894112	0.00242687
TATGCGG	CCGCATA	0.00728643	0.00523694	0.00370418
CAAGCATT	AATGCTTG	0.00728643	0.00562013	0.00408737
AAGAAAAC	GTTTTCTT	0.00728643	0.00638651	0.00485375
GCATATT	AATATGC	0.00728643	0.00702516	0.0054924
CCATCTCACA	TGTGAGATGG	0.00728643	0.00395964	0.00242687
CAGCACAT	ATGTGCTG	0.00728643	0.0054924	0.00395964
CCACACTG	CAGTGTGG	0.00728643	0.00625878	0.00472602
TGTGAGATG	CATCTCACA	0.00728643	0.00625878	0.00472602
CGACAGAGC	GCTCTGTCG	0.00728643	0.0042151	0.00268233
ACAAGCATT	AATGCTTGT	0.00728643	0.00434283	0.00281007
TTTGCTGAG	CTCAGCAAA	0.00728643	0.00574786	0.0042151
ATGGGTGCA	TGCACCCAT	0.00728643	0.00447056	0.0029378
ACAGAAGCAT	ATGCTTCTGT	0.00728643	0.00178822	0.00332099
TGTTGAAT	ATTCAACA	0.00752235	0.00562013	0.00434283
CTCCCGCC	GGCGGGAG	0.00752235	0.00102184	0.00229914
TCGAATG	CATTCGA	0.00752235	0.00166049	0.0025546
AGGCGGGA	TCCCGCCT	0.00752235	0.0012773	0.0025546
TGCAAGTG	CACTTGCA	0.00752235	0.00204368	0.00332099
CCGGGGC	GCCCCGG	0.00752235	0.000766381	0.00204368
GCATATTC	GAATATGC	0.00752235	0.00459829	0.00332099
GCCAACA	TGTTGGC	0.00752235	0.0219696	0.019415
CCGGGAGG	CCTCCCGG	0.00752235	0.0042151	0.0029378
ACTAACCT	AGGTTAGT	0.00752235	0.00434283	0.00306553
TCAGACT	AGTCTGA	0.00752235	0.00498148	0.00370418
GGTCAAG	CTTGACC	0.00752235	0.00319326	0.00447056
GATCCTCC	GGAGGATC	0.00752235	0.00319326	0.00447056
GCTTCTTC	GAAGAAGC	0.00752235	0.000894112	0.00204368
CCGCACC	GGTGCGG	0.00752235	0.000894112	0.00204368
ACGCGG	CCGCGT	0.00752235	0.000894112	0.00217141
CGATCG	CGATCG	0.00752235	0.00178822	0.00306553
CTCAAAG	CTTTGAG	0.00752235	0.00536467	0.00664197
GCACGCCA	TGGCGTGC	0.00752235	0.000766381	0.00204368
ACCCATTAA	TTAATGGGT	0.00752235	0.0029378	0.00166049
CAACTTA	TAAGTTG	0.00752235	0.00459829	0.00332099
CAGCAAG	CTTGCTG	0.00752235	0.00408737	0.00281007
AGGACCT	AGGTCCT	0.00752235	0.00383191	0.0025546
TGGCGTGCA	TGCACGCCA	0.00752235	0.000638651	0.00191595
GCATTCTCAG	CTGAGAATGC	0.00752235	0.00204368	0.00332099
CATTCTCAGA	TCTGAGAATG	0.00752235	0.00204368	0.00332099
AGAATATGC	GCATATTCT	0.00752235	0.00395964	0.00268233
CCTCCCGGG	CCCGGGAGG	0.00752235	0.00383191	0.0025546
ACATGTACCC	GGGTACATGT	0.00752235	0.0029378	0.00166049
GATGATTTC	GAAATCATC	0.00752235	0.00357645	0.00229914
CATCACTGGC	GCCAGTGATG	0.00752235	0.00383191	0.0025546
TGAGCATGGA	TCCATGCTCA	0.00752235	0.00319326	0.00191595
CATGTACCCT	AGGGTACATG	0.00752235	0.00268233	0.00140503
ATGTACCCTA	TAGGGTACAT	0.00752235	0.00268233	0.00140503
TCACAAGCAT	ATGCTTGTGA	0.00752235	0.00370418	0.00242687
CCTGACCTCG	CGAGGTCAGG	0.00752235	0.00779154	0.00651424
CTGATTGGTG	CACCAATCAG	0.00752235	0.00281007	0.00153276
TGCTCCTGC	GCAGGAGCA	0.00752235	0	0.00102184
AATGGAATGG	CCATTCCATT	0.00752235	0.00306553	0.00268233
CCACTTGCA	TGCAAGTGG	0.00752235	0.00140503	0.00268233
GGGTACATG	CATGTACCC	0.00752235	0.0029378	0.00166049
CATTTTTTC	GAAAAAATG	0.00752235	0.00651424	0.00523694
AAGAAATA	TATTTCTT	0.0076289	0.00485375	0.00625878
TTTCCATT	AATGGAAA	0.0076289	0.00306553	0.00447056
CCTGCACA	TGTGCAGG	0.0076289	0.00498148	0.00357645
CCAGTGAT	ATCACTGG	0.0076289	0.00587559	0.00447056
GCTGGAGA	TCTCCAGC	0.0076289	0.0054924	0.00408737
TATTGATT	AATCAATA	0.0076289	0.00817473	0.0067697
CCATGCTC	GAGCATGG	0.0076289	0.00395964	0.0025546
GAAGAAAA	TTTTCTTC	0.0076289	0.00753608	0.00613105
GTTTTGG	CCAAAAC	0.0076289	0.00600332	0.00740835
CAGGGCT	AGCCCTG	0.0076289	0.00204368	0.00344872
GGAGGGC	GCCCTCC	0.0076289	0.00229914	0.00370418
ACTCGA	TCGAGT	0.0076289	0.00217141	0.00357645
GAGAATGCTT	AAGCATTCTC	0.0076289	0.00140503	0.00281007
TAAGACT	AGTCTTA	0.0076289	0.00204368	0.00344872
CCCTGTT	AACAGGG	0.0076289	0.00319326	0.00459829
AGAATTT	AAATTCT	0.0076289	0.00728062	0.00587559
AAATCATCAT	ATGATGATTT	0.0076289	0.00268233	0.0012773
TACCCAGTA	TACTGGGTA	0.0076289	0.00485375	0.00344872
AATGCTTGTG	CACAAGCATT	0.0076289	0.00395964	0.0025546
TGCAAAT	ATTTGCA	0.0076289	0.0107293	0.00932431
TGTTCCA	TGGAACA	0.0076289	0.00715289	0.00574786
ATACCATCT	AGATGGTAT	0.0076289	0.0042151	0.00281007
TTGACA	TGTCAA	0.0076289	0.0264402	0.0236301
CGGGTTC	GAACCCG	0.0076289	0.0054924	0.00408737
CCGGGAG	CTCCCGG	0.0076289	0.00485375	0.00344872
TACGGG	CCCGTA	0.0076289	0.000894112	0.00229914
AAAGGACATG	CATGTCCTTT	0.0076289	0.0042151	0.00281007
GCGAGA	TCTCGC	0.00765677	0.00651424	0.00855793
CGGGTT	AACCCG	0.00765677	0.00894112	0.00689743
TATATTT	AAATATA	0.00765677	0.0100907	0.00779154
CACTCCA	TGGAGTG	0.00779771	0.0204368	0.01801
GCCAACAT	ATGTTGGC	0.00779771	0.0177545	0.0153276
TCACTCA	TGAGTGA	0.00792789	0.0158385	0.0135394
CTTGTGA	TCACAAG	0.00792789	0.0136671	0.0114957
AGATCGAGAC	GTCTCGATCT	0.00792789	0.0106016	0.0084302
TTTCTTC	GAAGAAA	0.00792789	0.0214587	0.0191595
ATGTGCT	AGCACAT	0.00792789	0.0112403	0.00906885
CCTGGCCAA	TTGGCCAGG	0.00792789	0.0162217	0.0140503
AGCCTA	TAGGCT	0.0079514	0.0114957	0.0137949
ATGTTGGCCA	TGGCCAACAT	0.0079514	0.0141781	0.0118789
CATGGTGAA	TTCACCATG	0.0079514	0.0155831	0.0132839
ACATGGTGA	TCACCATGT	0.0079514	0.0158385	0.0135394
ATCTCCAT	ATGGAGAT	0.0081469	0.000383191	0.0012773
TTATTGCT	AGCAATAA	0.0081469	0.000638651	0.00153276
CCTTTTCC	GGAAAAGG	0.0081469	0.00102184	0.00191595
CATAATCT	AGATTATG	0.0081469	0.000510921	0.00140503
TTCACCGC	GCGGTGAA	0.0081469	0	0.000894112
GCGAAATG	CATTTCGC	0.0081469	0	0.000894112
ACTCACAG	CTGTGAGT	0.0081469	0.00268233	0.00357645
ACCAATTG	CAATTGGT	0.0081469	0.00025546	0.00114957
CCCGTTAT	ATAACGGG	0.0081469	0	0.000894112
GCTCTGTG	CACAGAGC	0.0081469	0.000894112	0.00178822
GTTATTAT	ATAATAAC	0.0081469	0.0012773	0.00217141
CCGCGGTG	CACCGCGG	0.0081469	0	0.000894112
AAGCGA	TCGCTT	0.0081469	0.008047	0.00983523
CTATACAA	TTGTATAG	0.0081469	0.000510921	0.00140503
GCGGGATC	GATCCCGC	0.0081469	0.000766381	0.00166049
CATACAGG	CCTGTATG	0.0081469	0.00012773	0.00102184
CAATGCTC	GAGCATTG	0.0081469	0	0.000894112
TAGGCTGA	TCAGCCTA	0.0081469	0.000638651	0.00153276
GCATTGAG	CTCAATGC	0.0081469	0	0.000894112
AACTCAAT	ATTGAGTT	0.0081469	0.000638651	0.00153276
AAGTGGAT	ATCCACTT	0.0081469	0.00178822	0.00268233
GATCTGTT	AACAGATC	0.0081469	0.000894112	0.00178822
GGATCAAA	TTTGATCC	0.0081469	0.00229914	0.00319326
CTGAAAAC	GTTTTCAG	0.0081469	0.00242687	0.00332099
TTTGGCAA	TTGCCAAA	0.0081469	0.000510921	0.00140503
GGCTAGAG	CTCTAGCC	0.0081469	0.000638651	0.00153276
AACCCATT	AATGGGTT	0.0081469	0.00025546	0.00114957
CTACGTGT	ACACGTAG	0.0081469	0.00025546	0.00114957
TGAGATCC	GGATCTCA	0.0081469	0.00114957	0.00204368
ACCATCCG	CGGATGGT	0.0081469	0.00012773	0.00102184
TCTGTGAG	CTCACAGA	0.0081469	0.00319326	0.00408737
GAGTTTGG	CCAAACTC	0.0081469	0.000638651	0.00153276
TATAGTAA	TTACTATA	0.0081469	0.000383191	0.0012773
ATTGGTTT	AAACCAAT	0.0081469	0.00102184	0.00191595
CTGGTTTG	CAAACCAG	0.0081469	0.000766381	0.00166049
TGGTTTTC	GAAAACCA	0.0081469	0.00625878	0.00715289
CGCACCCT	AGGGTGCG	0.0081469	0	0.000894112
ATTTGATC	GATCAAAT	0.0081469	0.00204368	0.0029378
GTACATTT	AAATGTAC	0.0081469	0.000766381	0.00166049
CTCTCTTC	GAAGAGAG	0.0081469	0.0025546	0.00166049
TCTAAAAT	ATTTTAGA	0.0081469	0.00306553	0.00217141
TATTGA	TCAATA	0.0081469	0.026057	0.0235024
CCAGAGGT	ACCTCTGG	0.0081469	0.00268233	0.00178822
AGTGGGTG	CACCCACT	0.0081469	0.00281007	0.00191595
TTATCATT	AATGATAA	0.0081469	0.00281007	0.00191595
GCATATAA	TTATATGC	0.0081469	0.00242687	0.00153276
TGATGCTT	AAGCATCA	0.0081469	0.00140503	0.000510921
TGCTTTCC	GGAAAGCA	0.0081469	0.00178822	0.000894112
AACCAAGT	ACTTGGTT	0.0081469	0.0025546	0.00166049
GTATATTT	AAATATAC	0.0081469	0.00268233	0.00178822
AACTGAAG	CTTCAGTT	0.0081469	0.0025546	0.00166049
AGCTGTGG	CCACAGCT	0.0081469	0.00178822	0.000894112
CTGGACCT	AGGTCCAG	0.0081469	0.00114957	0.00025546
GGGGCAGG	CCTGCCCC	0.0081469	0.00281007	0.00191595
GGCTCAAA	TTTGAGCC	0.0081469	0.00242687	0.00153276
CTACTGGG	CCCAGTAG	0.0081469	0.00434283	0.00344872
GGATCTAA	TTAGATCC	0.0081469	0.00166049	0.000766381
CACAGATG	CATCTGTG	0.0081469	0.00140503	0.000510921
AACCCTGA	TCAGGGTT	0.0081469	0.00229914	0.00140503
TGTAGATA	TATCTACA	0.0081469	0.00447056	0.00370418
AAACCTAG	CTAGGTTT	0.0081469	0.00332099	0.00242687
TATTGAGA	TCTCAATA	0.0081469	0.00357645	0.00268233
GTCTGTTA	TAACAGAC	0.0081469	0.0025546	0.00166049
TGCAGTCA	TGACTGCA	0.0081469	0.00191595	0.00102184
TTCAGCAA	TTGCTGAA	0.0081469	0.0025546	0.00166049
CCAGAATC	GATTCTGG	0.0081469	0.00562013	0.00472602
TCTGTGCA	TGCACAGA	0.0081469	0.0012773	0.000383191
ACTGAAGA	TCTTCAGT	0.0081469	0.00153276	0.000638651
CGTATT	AATACG	0.0081469	0.00408737	0.00229914
ATCAGAGT	ACTCTGAT	0.0081469	0.00281007	0.00191595
GCTGGAAG	CTTCCAGC	0.0081469	0.00140503	0.000510921
GGTACCAG	CTGGTACC	0.0081469	0.00370418	0.00281007
CAGGTCCA	TGGACCTG	0.0081469	0.00191595	0.00102184
GAATTAAT	ATTAATTC	0.0081469	0.00217141	0.0012773
GCCACATT	AATGTGGC	0.0081469	0.00242687	0.00153276
CGCACTTTGG	CCAAAGTGCG	0.0081469	0.00012773	0.00102184
AGCCCAGG	CCTGGGCT	0.0081469	0.00178822	0.00268233
TATAGTA	TACTATA	0.0081469	0.00191595	0.00281007
ACCCTCCG	CGGAGGGT	0.0081469	0.000383191	0.0012773
TCCCCGCTA	TAGCGGGGA	0.0081469	0.000510921	0.00140503
GGTCATA	TATGACC	0.0081469	0.000894112	0.00178822
ACAGGCGCTG	CAGCGCCTGT	0.0081469	0.00012773	0.00102184
GATTAAGGA	TCCTTAATC	0.0081469	0	0.000894112
TGATCGA	TCGATCA	0.0081469	0	0.000894112
ATACGGG	CCCGTAT	0.0081469	0.00012773	0.00102184
CCACAGTGAA	TTCACTGTGG	0.0081469	0	0.000894112
AATATGAA	TTCATATT	0.0081469	0.00140503	0.00229914
GCCTCAGCCG	CGGCTGAGGC	0.0081469	0	0.000894112
GCGCTGAAAT	ATTTCAGCGC	0.0081469	0	0.000894112
GAGGGTT	AACCCTC	0.0081469	0.000638651	0.00153276
TGCCCGT	ACGGGCA	0.0081469	0.000383191	0.0012773
CACACGTAG	CTACGTGTG	0.0081469	0.00012773	0.00102184
CAAAGTGCGG	CCGCACTTTG	0.0081469	0.00025546	0.00114957
TATTCCC	GGGAATA	0.0081469	0.0029378	0.00383191
ATCCGGG	CCCGGAT	0.0081469	0.00025546	0.00114957
CCATGTTGTC	GACAACATGG	0.0081469	0	0.000894112
CAGGCGCTGA	TCAGCGCCTG	0.0081469	0	0.000894112
AACTCTGTGA	TCACAGAGTT	0.0081469	0.0012773	0.00217141
GGTTTCACA	TGTGAAACC	0.0081469	0.000638651	0.00153276
GCCCAGGAG	CTCCTGGGC	0.0081469	0.00153276	0.00242687
ACATCACAAA	TTTGTGATGT	0.0081469	0.00242687	0.00332099
CTCGCAG	CTGCGAG	0.0081469	0.00025546	0.00114957
AATTTCAGCG	CGCTGAAATT	0.0081469	0	0.000894112
CGGTTGC	GCAACCG	0.0081469	0.000510921	0.00140503
TGCTAAC	GTTAGCA	0.0081469	0.00204368	0.0029378
CCTATAC	GTATAGG	0.0081469	0.000638651	0.00153276
AAAAGGGAT	ATCCCTTTT	0.0081469	0	0.000894112
TCGCTGA	TCAGCGA	0.0081469	0.00025546	0.00114957
ACCCTCCGC	GCGGAGGGT	0.0081469	0.00025546	0.00114957
CGGGTGC	GCACCCG	0.0081469	0.000638651	0.00153276
TTCGCTG	CAGCGAA	0.0081469	0.000766381	0.00166049
AGGCGCTGAA	TTCAGCGCCT	0.0081469	0	0.000894112
CAACCCCATC	GATGGGGTTG	0.0081469	0.0012773	0.00217141
GGGGTTGTTT	AAACAACCCC	0.0081469	0.000894112	0.00178822
TGTGCCG	CGGCACA	0.0081469	0.00012773	0.00102184
GCACCCTCCG	CGGAGGGTGC	0.0081469	0.00012773	0.00102184
AGAGGGG	CCCCTCT	0.0081469	0.0012773	0.00217141
CTCCTTGAAG	CTTCAAGGAG	0.0081469	0.00191595	0.00102184
TGTTCACTCT	AGAGTGAACA	0.0081469	0.00242687	0.00153276
AACTGAACAA	TTGTTCAGTT	0.0081469	0.00268233	0.00178822
GACTATAAAT	ATTTATAGTC	0.0081469	0.00229914	0.00140503
TCCCACC	GGTGGGA	0.0081469	0.0132839	0.0114957
TTTTGAGCC	GGCTCAAAA	0.0081469	0.00229914	0.00140503
CAGTTTGTTA	TAACAAACTG	0.0081469	0.00166049	0.000766381
TCCTTTGTAG	CTACAAAGGA	0.0081469	0.00319326	0.00229914
AACAAACTGT	ACAGTTTGTT	0.0081469	0.00178822	0.000894112
AATGGTATT	AATACCATT	0.0081469	0.00242687	0.00153276
ACTATAAATC	GATTTATAGT	0.0081469	0.00229914	0.00140503
TGAACATTGA	TCAATGTTCA	0.0081469	0.00140503	0.000510921
GAACAAAGG	CCTTTGTTC	0.0081469	0.00153276	0.000638651
ATTATCTCAA	TTGAGATAAT	0.0081469	0.00153276	0.000638651
GGAAACAACA	TGTTGTTTCC	0.0081469	0.00344872	0.0025546
CTTCCAGCTT	AAGCTGGAAG	0.0081469	0.000894112	0
TCCTATTCAA	TTGAATAGGA	0.0081469	0.0012773	0.000383191
AATTAGGAAA	TTTCCTAATT	0.0081469	0.00166049	0.000766381
AGGGCGGTGC	GCACCGCCCT	0.0081469	0.00153276	0.000638651
TAAGTCTTTA	TAAAGACTTA	0.0081469	0.00447056	0.00357645
GGACCTCTTC	GAAGAGGTCC	0.0081469	0.00140503	0.000510921
CTGTGGGAT	ATCCCACAG	0.0081469	0.00204368	0.00114957
ATACCTAGGA	TCCTAGGTAT	0.0081469	0.00153276	0.000638651
TGCTTCCAGT	ACTGGAAGCA	0.0081469	0.00166049	0.000766381
TTTTCTTCTA	TAGAAGAAAA	0.0081469	0.00281007	0.00191595
TGTCCTTTGC	GCAAAGGACA	0.0081469	0.0012773	0.000383191
TCTTCAAGGA	TCCTTGAAGA	0.0081469	0.00178822	0.000894112
AAGAAATGGA	TCCATTTCTT	0.0081469	0.00217141	0.0012773
ATTTCATCCA	TGGATGAAAT	0.0081469	0.00357645	0.00268233
AATGGAACAG	CTGTTCCATT	0.0081469	0.00319326	0.00229914
TTCAACATAG	CTATGTTGAA	0.0081469	0.00178822	0.000894112
AATAACAAA	TTTGTTATT	0.0081469	0.00166049	0.000766381
GGTGTGGTGC	GCACCACACC	0.0081469	0.00178822	0.000894112
TGCTGGATTA	TAATCCAGCA	0.0081469	0.00153276	0.000638651
AAGCTCCGCC	GGCGGAGCTT	0.0081469	0.00268233	0.00178822
GGTTTTAGG	CCTAAAACC	0.0081469	0.00306553	0.00217141
ATTTTGACAT	ATGTCAAAAT	0.0081469	0.00102184	0.00012773
GCTCACCATC	GATGGTGAGC	0.0081469	0.00229914	0.00140503
CAATCAGACG	CGTCTGATTG	0.0081469	0.00114957	0.00025546
CCATTCAGGA	TCCTGAATGG	0.0081469	0.00217141	0.0012773
ATCCAGAATC	GATTCTGGAT	0.0081469	0.00344872	0.0025546
TTCCAGTTTT	AAAACTGGAA	0.0081469	0.00191595	0.00102184
CTTTAATCCA	TGGATTAAAG	0.0081469	0.00370418	0.00281007
CCTGAATGGT	ACCATTCAGG	0.0081469	0.00217141	0.0012773
ACGTCAG	CTGACGT	0.0081469	0.00102184	0.00012773
TTTAATTGTG	CACAATTAAA	0.0081469	0.00281007	0.00191595
AATTTCATCC	GGATGAAATT	0.0081469	0.00383191	0.0029378
GAGTTAATGG	CCATTAACTC	0.0081469	0.0025546	0.00166049
ATTCAACATA	TATGTTGAAT	0.0081469	0.00166049	0.000766381
CCATCACTG	CAGTGATGG	0.0081469	0.00229914	0.00140503
CCACACCAAA	TTTGGTGTGG	0.0081469	0.00178822	0.000894112
TCAAGACCCA	TGGGTCTTGA	0.0081469	0.00114957	0.00025546
AGTTGTAGAT	ATCTACAACT	0.0081469	0.00344872	0.0025546
TTCCCACCTA	TAGGTGGGAA	0.0081469	0.00510921	0.0042151
GTCCTTTGTA	TACAAAGGAC	0.0081469	0.00306553	0.00217141
CCAGCACATT	AATGTGCTGG	0.0081469	0.00102184	0.00012773
CAACAAAAGC	GCTTTTGTTG	0.0081469	0.00153276	0.000638651
TTGGTGTGGA	TCCACACCAA	0.0081469	0.00178822	0.000894112
GACTACTGGG	CCCAGTAGTC	0.0081469	0.00332099	0.00242687
GAGGCGGAGC	GCTCCGCCTC	0.0081469	0.00242687	0.00153276
CTGCTCAATG	CATTGAGCAG	0.0081469	0.00114957	0.00025546
GACATCCACA	TGTGGATGTC	0.0081469	0.00153276	0.000638651
TTTTGGTGTG	CACACCAAAA	0.0081469	0.00178822	0.000894112
GGTCTAACAT	ATGTTAGACC	0.0081469	0.00178822	0.000894112
AAGGACCTCT	AGAGGTCCTT	0.0081469	0.00166049	0.000766381
GATCATTGA	TCAATGATC	0.0081469	0.00025546	0.00114957
AATATGTAA	TTACATATT	0.0081469	0.000638651	0.00153276
TCAGCGCCT	AGGCGCTGA	0.0081469	0	0.000894112
CCCCGCCTC	GAGGCGGGG	0.0081469	0.000510921	0.00140503
TCTTATTTT	AAAATAAGA	0.0081469	0.00025546	0.00114957
TTATTTTTT	AAAAAATAA	0.0081469	0.00178822	0.00268233
TTTGTGTAC	GTACACAAA	0.0081469	0	0.000894112
CCGGCTAAC	GTTAGCCGG	0.0081469	0.000383191	0.0012773
TTTTGATTG	CAATCAAAA	0.0081469	0.000383191	0.0012773
AAATTGCCA	TGGCAATTT	0.0081469	0.00012773	0.00102184
CTACTTTTT	AAAAAGTAG	0.0081469	0.000766381	0.00166049
CAGGCGCTG	CAGCGCCTG	0.0081469	0.00012773	0.00102184
GGGTTGTTT	AAACAACCC	0.0081469	0.00114957	0.00204368
GAACCCACA	TGTGGGTTC	0.0081469	0	0.000894112
GTGTGTGCA	TGCACACAC	0.0081469	0.000766381	0.00166049
AACAAAAAT	ATTTTTGTT	0.0081469	0.00114957	0.00204368
CACACATGT	ACATGTGTG	0.0081469	0.00025546	0.00114957
CATTTTGTC	GACAAAATG	0.0081469	0.00025546	0.00114957
ATGGGGTTG	CAACCCCAT	0.0081469	0.00166049	0.0025546
CGCACTTTG	CAAAGTGCG	0.0081469	0.00025546	0.00114957
TTAGTAGAT	ATCTACTAA	0.0081469	0.00025546	0.00114957
ATTGAGTTT	AAACTCAAT	0.0081469	0.00012773	0.00102184
GTTGAATGC	GCATTCAAC	0.0081469	0.000894112	0.00178822
ATTTCAGCG	CGCTGAAAT	0.0081469	0	0.000894112
ACTCTGTGA	TCACAGAGT	0.0081469	0.00178822	0.00268233
TCATCAGCA	TGCTGATGA	0.0081469	0.00025546	0.00114957
AGAAATTTA	TAAATTTCT	0.0081469	0.000383191	0.0012773
CTCACAGAG	CTCTGTGAG	0.0081469	0.00178822	0.00268233
GCTTCTTCC	GGAAGAAGC	0.0081469	0.000383191	0.0012773
TTTGAAACC	GGTTTCAAA	0.0081469	0.00204368	0.00114957
AACATTGAT	ATCAATGTT	0.0081469	0.00166049	0.000766381
ACAAACTGT	ACAGTTTGT	0.0081469	0.00178822	0.000894112
GGGCGGTGC	GCACCGCCC	0.0081469	0.00153276	0.000638651
CCACACCAA	TTGGTGTGG	0.0081469	0.00178822	0.000894112
GTGTGGATG	CATCCACAC	0.0081469	0.00242687	0.00153276
GAAGAGGTC	GACCTCTTC	0.0081469	0.00153276	0.000638651
AGCCAGGAT	ATCCTGGCT	0.0081469	0.0114957	0.0097075
ATGTTAGAC	GTCTAACAT	0.0081469	0.00217141	0.0012773
ATGTGCAAA	TTTGCACAT	0.0081469	0.00204368	0.00114957
TTCCAAGTA	TACTTGGAA	0.0081469	0.00191595	0.00102184
GATGTTAGC	GCTAACATC	0.0081469	0.0025546	0.00166049
ACTTTCTTC	GAAGAAAGT	0.0081469	0.00204368	0.00114957
ACTTCCTCT	AGAGGAAGT	0.0081469	0.00344872	0.0025546
CTCACCATC	GATGGTGAG	0.0081469	0.00242687	0.00153276
CACACCAAA	TTTGGTGTG	0.0081469	0.00204368	0.00114957
GAACATTGA	TCAATGTTC	0.0081469	0.00140503	0.000510921
AATTAATTC	GAATTAATT	0.0081469	0.0012773	0.000383191
TCTTGTTTT	AAAACAAGA	0.0081469	0.0012773	0.000383191
TTCACAGAA	TTCTGTGAA	0.0081469	0.00229914	0.00140503
TCAGGAGCA	TGCTCCTGA	0.0081469	0.00268233	0.00178822
CAGTAGTCA	TGACTACTG	0.0081469	0.00357645	0.00268233
CTCTTCAAG	CTTGAAGAG	0.0081469	0.00204368	0.00114957
TCAGGAGAT	ATCTCCTGA	0.0081469	0.0136671	0.0118789
TGTTGAATA	TATTCAACA	0.0081469	0.00204368	0.00114957
GAGTGCAGT	ACTGCACTC	0.0081469	0.0123898	0.0106016
GCACCACAC	GTGTGGTGC	0.0081469	0.00217141	0.0012773
AAAATGTGG	CCACATTTT	0.0081469	0.00281007	0.00191595
GTTTCACTA	TAGTGAAAC	0.0081469	0.00191595	0.00102184
TCCTTGAAG	CTTCAAGGA	0.0081469	0.00191595	0.00102184
ATAATAATG	CATTATTAT	0.0081469	0.00140503	0.000510921
AGATTCTGG	CCAGAATCT	0.0081469	0.00498148	0.00408737
TCCTTTGTA	TACAAAGGA	0.0081469	0.00332099	0.00242687
TAAAGACTT	AAGTCTTTA	0.0081469	0.00485375	0.00395964
AGAGTGAAC	GTTCACTCT	0.0081469	0.00242687	0.00153276
GACTACTGG	CCAGTAGTC	0.0081469	0.00332099	0.00242687
TTATCTCAA	TTGAGATAA	0.0081469	0.00166049	0.000766381
CCCTAGAAG	CTTCTAGGG	0.0081469	0.00319326	0.00229914
AGCTGGAAG	CTTCCAGCT	0.0081469	0.00114957	0.00025546
TTCTGGCCA	TGGCCAGAA	0.0081469	0.00166049	0.000766381
CTCCAG	CTGGAG	0.00882459	0.0372972	0.034104
AAAATTAGC	GCTAATTTT	0.00901924	0.012773	0.0108571
CTCTCTG	CAGAGAG	0.00901924	0.00957977	0.00766381
CTGTCG	CGACAG	0.00901924	0.00791927	0.00600332
CAAGTGA	TCACTTG	0.00901924	0.0141781	0.0122621
ACCGTGT	ACACGGT	0.00901924	0.00753608	0.00562013
CGTCTC	GAGACG	0.00905397	0.0190318	0.0166049
CGCTAA	TTAGCG	0.00931814	0.00166049	0.00332099
ACAGAAG	CTTCTGT	0.00931814	0.00868566	0.0103461
TTGCTTC	GAAGCAA	0.00931814	0.00523694	0.00689743
TGAGCAG	CTGCTCA	0.00931814	0.00945204	0.00779154
TGCTGGA	TCCAGCA	0.00931814	0.0104739	0.00881339
AAATTAGCC	GGCTAATTT	0.00931814	0.00868566	0.00702516
CACTGAA	TTCAGTG	0.00931814	0.0054924	0.00383191
CTAACAT	ATGTTAG	0.00937052	0.0144335	0.0121344
TGGCCAACA	TGTTGGCCA	0.00937052	0.016094	0.0137949
TGGTGAAA	TTTCACCA	0.00943991	0.02082	0.0187763
GTTTTGA	TCAAAAC	0.00943991	0.0137949	0.0117512
TCTGATG	CATCAGA	0.00943991	0.0129008	0.0108571
ACCATGTTGG	CCAACATGGT	0.00952452	0.0125176	0.0103461
GCCAACATG	CATGTTGGC	0.00952452	0.0137949	0.0116235
AAAATAT	ATATTTT	0.00952452	0.0137949	0.0116235
ACTCCA	TGGAGT	0.00964959	0.0346149	0.0318048
TTGTGA	TCACAA	0.00964959	0.0401073	0.0372972
AGTAGA	TCTACT	0.00981897	0.0344872	0.0319326
