# Supplementary material for: Discovering chromatin motifs using FAIRE sequencing and the human diploid genome
Source: BMC Genomics. 2013 May 8;14:310. doi: 10.1186/1471-2164-14-310 (PMC3655836; doi:10.1186/1471-2164-14-310)
Supplement: Additional file 2 — Chromatin motif lists with TF annotations in genome-wide, intergenic and genic regions. We selected motifs from either accessible or inaccessible occurrence rate among DCSRs > 1%. [file 1471-2164-14-310-S2.xlsx]

## Sheet: Genome-wide
Motif	Antisense Motif	P value	TFe annotation	hDPI logo (match score)	hDPI motif	Inaccessible occurrence	Accessible occurrence
CACGTG	CACGTG	7.61e-08		USF2(7.2) USF1(7.4)	CREB1 TSNAX ZBTB7A TFEB USF1 IRF3 MLX USF2 MAX	0.0114957	0.00689743
CTCCTGAC	GTCAGGAG	2.36e-06	RXR/RAR			0.0286116	0.0245242
CTGCAG	CTGCAG	3.34e-06			MAX IRF3 ZBTB25	0.0281007	0.0240133
TTTAGTAGAG	CTCTACTAAA	3.42e-06				0.0139226	0.0107293
AGTAGAGA	TCTCTACT	5.71e-06				0.0215864	0.0185209
GTGAAACCC	GGGTTTCAC	7.98e-06		HCFC2(6.9) RAB18(6.1) ZNF193(5.2)		0.0259292	0.0215864
GGTGAAACCC	GGGTTTCACC	1.23e-05		HCFC2(6.9) RAB18(6.1) ZNF193(5.2)		0.0215864	0.0173713
CTCCTGACCT	AGGTCAGGAG	1.33e-05	RXR/RAR	CREB1(6.6) ZNF655(7.5) ZNF313(6.4) RXRA(6.8)	USF2 RCOR3 RBM9 GLRX2 ZNF606 CBFA2T3 YBX1 HTATIP IRF3 ESRRA MAX	0.0226083	0.0185209
AGGTCAGGA	TCCTGACCT	1.41e-05	RXR/RAR	CREB1(6.6) ZNF655(7.5) ZNF313(6.4) RXRA(6.8)	USF2 RCOR3 RBM9 GLRX2 ZNF606 CBFA2T3 YBX1 HTATIP IRF3 ESRRA MAX	0.0240133	0.0200536
TCAGGA	TCCTGA	1.85e-05				0.0702516	0.0641206
TTAGTAGAGA	TCTCTACTAA	1.94e-05				0.0149444	0.0120066
TAGTAGAGA	TCTCTACTA	1.94e-05				0.017499	0.0145612
CTCTACTAA	TTAGTAGAG	3.2e-05				0.0155831	0.012773
TAGTAGAG	CTCTACTA	3.2e-05				0.0181377	0.0153276
TGCCAA	TTGGCA	3.64e-05			CCDC16 RAB18 MAX PAXIP1 LIN28 PRDM10 CNBP NPM1	0.00881339	0.0123898
GTTTCACC	GGTGAAAC	4.01e-05		RAB18(6.1) ZNF193(5.2)		0.0270788	0.0231192
TGAAACCC	GGGTTTCA	4.01e-05		HCFC2(6.9) ZNF193(5.2)		0.0283561	0.0243965
GGTTTCAC	GTGAAACC	4.01e-05	STAT1	RAB18(6.1) ZNF193(5.2)		0.0300166	0.026057
CAGGCTGGAG	CTCCAGCCTG	5.68e-05				0.0139226	0.0104739
GGTTTCACC	GGTGAAACC	6.08e-05		RAB18(6.1) ZNF193(5.2)		0.0246519	0.02082
ATGTATACAT	ATGTATACAT	6.31e-05				0.0104739	0.00740835
ACCTCTG	CAGAGGT	7.41e-05	HIFALPHA		AFF4 GLRX2 LIN28 RCOR3 LOC93349 THRAP6 NRF1 CBX7 ZNF691 TP73 IRF3 CNBP MAX ZBTB7A ZNF555 RXRA	0.0108571	0.0084302
GTCAGGA	TCCTGAC	8.15e-05	RXR/RAR			0.0357645	0.0319326
TCTCTAC	GTAGAGA	9.86e-05	SOX9			0.0269511	0.0238856
AGTAGAG	CTCTACT	0.0001	SPI1			0.0235024	0.0206923
TCCAGC	GCTGGA	0.000103				0.042151	0.0375527
ATCACAA	TTGTGAT	0.000114	SOX9			0.0205646	0.0171159
CTCCTGACC	GGTCAGGAG	0.000114	RXR/RAR			0.0252906	0.0218419
GTGAAAC	GTTTCAC	0.000118	STAT1	RAB18(6.1) ZNF193(5.2)		0.0357645	0.0314216
TGTTAGCCA	TGGCTAACA	0.000144				0.0125176	0.0100907
TCAGAGA	TCTCTGA	0.000156	ATF2		IRF8 METTL3 ZNF76 RBPJ SCMH1 ZNF606 LOC93349 ETV7 TFAM CNBP CBFA2T3 ZBTB22 TFE3 ZNF3 RCOR3 TTRAP SMARCAL1 MYEF2 PRDM10 ZNF461 TCF3 ZNF691 ING1 MAX LIN28 YBX1 KHDRBS1 ZNF498 IRF3	0.0143058	0.011368
CAGGCTGGA	TCCAGCCTG	0.000156				0.0154554	0.0120066
GAGGTCAGGA	TCCTGACCTC	0.000156	RARA	CREB1(6.6) ZNF655(7.5) ZNF313(6.4) RXRA(6.8)	USF2 RCOR3 RBM9 GLRX2 ZNF606 CBFA2T3 YBX1 HTATIP IRF3 ESRRA MAX	0.0203091	0.0168604
TTTTAGTAGA	TCTACTAAAA	0.000157				0.0136671	0.0111125
TCTACTAAA	TTTAGTAGA	0.000157				0.0153276	0.012773
TTTTTAGTAG	CTACTAAAAA	0.000162				0.0120066	0.00932431
TCAGGAG	CTCCTGA	0.000162	PPARA			0.0443224	0.040235
CCAGGCTG	CAGCCTGG	0.000173	CREB1	PIR(5.0)	SIRT2 ZNF34 RFXANK ZBTB7A SCAND2 TSNAX KHDRBS1 ZNF655 TP73 MAX IRF3 NFATC1	0.0343594	0.0300166
GGGGTTTCAC	GTGAAACCCC	0.000174		HCFC2(6.9) RAB18(6.1) ZNF193(5.2) ZNF160(5.7)		0.0185209	0.0151999
ACTCCAGCCT	AGGCTGGAGT	0.000208				0.0139226	0.0104739
TGCCCT	AGGGCA	0.000234				0.0136671	0.017499
GGTTTCA	TGAAACC	0.000234	STAT1	ZNF193(5.2)		0.0360199	0.0320603
TATAGC	GCTATA	0.000238				0.00881339	0.0111125
GTTAGCCA	TGGCTAAC	0.000238				0.0132839	0.0109848
GCCTGGCCAA	TTGGCCAGGC	0.000245				0.0134117	0.0106016
GCCTGGCC	GGCCAGGC	0.000245				0.0168604	0.0140503
TGTTAGCCAG	CTGGCTAACA	0.00026				0.0117512	0.00919658
ACCTCT	AGAGGT	0.000271			ZNF510 CCDC16 NME1 ZNF313 TRMT1 LIN28 NPM1 RAB18 CNBP	0.0209478	0.017499
TTTCACC	GGTGAAA	0.000271	PPARG-RXRA	RAB18(6.1) ZNF193(5.2)	ZNF510 CCDC16 NME1 ZNF313 TRMT1 LIN28 NPM1 RAB18 CNBP	0.0329544	0.0295057
GTGTGG	CCACAC	0.000274				0.026057	0.022736
TGTCCTT	AAGGACA	0.000296	HIFALPHA		ZNF691 ZBTB7A ZBTB22 CBFA2T3 TGIF1 CNBP ZNF498 SMARCAL1 HTATIP SOX9 MAX KHDRBS1 YEATS4 GLRX2 IRF3 NME2 TTRAP	0.0176268	0.0145612
AGACTT	AAGTCT	0.000311			RCOR3 KHDRBS1 ZNF691 NME1 PBX2 LIN28 SMARCC2 MAX TTRAP IRF3 PRDM10	0.0247797	0.0213309
CCTGACCT	AGGTCAGG	0.000327	NR1H2-RXR	CREB1(6.6) ZNF655(7.5) ZNF313(6.4) RXRA(6.8)	USF2 RCOR3 RBM9 GLRX2 ZNF606 CBFA2T3 YBX1 HTATIP IRF3 ESRRA MAX	0.0265679	0.0236301
ATCAGA	TCTGAT	0.000346			RCOR3 PPIE ZNF461 OTEX KHDRBS1 ZNF691 CBFA2T3 PRDM10 MAX ZNF784 METTL3 SMARCAL1 ZNF498 IRF3	0.0306553	0.0265679
ATGTATACA	TGTATACAT	0.000385				0.0114957	0.00881339
TGGCCAGGC	GCCTGGCCA	0.000385				0.0141781	0.0114957
CACATTG	CAATGTG	0.000401	T	HMG20A(5.5)		0.0125176	0.00945204
GCTGGAG	CTCCAGC	0.000402	HIFALPHA			0.0270788	0.0237578
AGTGTG	CACACT	0.000402				0.0284838	0.0243965
GTCAGGAGTT	AACTCCTGAC	0.000415	RXR/RAR			0.0125176	0.0102184
TCTCCTGAC	GTCAGGAGA	0.000415	RXR/RAR			0.0134117	0.0111125
CTGCACTCCA	TGGAGTGCAG	0.000418	MTF1			0.0112403	0.00881339
TTCAGGA	TCCTGAA	0.000418	STAT32			0.0129008	0.0104739
AGGCTGGAG	CTCCAGCCT	0.000531				0.0153276	0.0122621
GGTCAGGA	TCCTGACC	0.000531	RXR/RAR			0.0269511	0.0238856
TAGCCA	TGGCTA	0.000577				0.032188	0.0284838
CAGCCTGGCC	GGCCAGGCTG	0.000603		PIR(5.0)		0.0137949	0.0112403
TGCTTCT	AGAAGCA	0.000606	PU.1		MXD3 ZNF498 ZNF461 MAX LIN28 KHDRBS1 ZNF34 LARP1 YBX1 TTRAP PRDM10	0.00906885	0.0118789
GCCAACATGG	CCATGTTGGC	0.000606				0.0123898	0.00945204
AGGTCAG	CTGACCT	0.000606	NR1H2-RXR	CREB1(6.6) ZNF655(7.5) ZNF313(6.4) RXRA(6.8)	ESRRA SMARCAL1 PRDM10	0.0325712	0.0296334
TTTTAGTAG	CTACTAAAA	0.000669				0.0143058	0.0120066
ATTGCC	GGCAAT	0.000684		GTF2B(6.4)	TFAM PKNOX1 GTF3C2 ZNF461 GTF2B NRF1 YBX1 ZNF498 ZBTB4 ZNF606 RCOR3 IRF8 SOX9 ENO1 CBX7 PBX2 MNDA ETV7 SMARCC2 TERF1 CNBP MAX KHDRBS1 PRDM10 TTRAP IRF3 LIN28	0.014689	0.0182654
CCCGGG	CCCGGG	0.000686				0.0125176	0.0097075
TCCAGCCTGG	CCAGGCTGGA	0.000687		PIR(5.0)	SIRT2 ZNF34 RFXANK ZBTB7A SCAND2 TSNAX KHDRBS1 ZNF655 TP73 MAX IRF3 NFATC1	0.0131562	0.0100907
ACTCCAGC	GCTGGAGT	0.000771				0.017499	0.0148167
TCTGCA	TGCAGA	0.000771				0.0338485	0.0301443
CAGGCTG	CAGCCTG	0.000771	CREB1		IRF3 TFAM TERF1 ZNF671 CNBP PRDM10 LIN28 PKNOX1 MEIS2	0.0453442	0.0413846
TGGCGT	ACGCCA	0.000788				0.00791927	0.0112403
ACGTAT	ATACGT	0.00081				0.0121344	0.00855793
GCCTCCC	GGGAGGC	0.00081	HIFALPHA			0.0361477	0.0326989
TGGCCAGGCT	AGCCTGGCCA	0.000857		PIR(5.0)		0.0129008	0.0103461
GCCAGGC	GCCTGGC	0.000873	HIFALPHA			0.0249074	0.0218419
GGCCAGGCT	AGCCTGGCC	0.00094		PIR(5.0)		0.0143058	0.0118789
TAGTAGA	TCTACTA	0.00094	T			0.0215864	0.0191595
CCAGCCTGG	CCAGGCTGG	0.000949		PIR(5.0)	SIRT2 ZNF34 RFXANK ZBTB7A SCAND2 TSNAX KHDRBS1 ZNF655 TP73 MAX IRF3 NFATC1	0.0314216	0.0277175
ACTGAG	CTCAGT	0.000959			ZNF691 RBBP5 PAPD1 CHES1 ZBTB43 SMARCC2 HTATIP RAB18 TERF1 PRDM10 IRF3 LIN28 MAX CNBP NRF1	0.0206923	0.0173713
CTGAAG	CTTCAG	0.00101577			NCALD ZNF461 LIN28 LOC93349 ZBTB4 CNOT6 TERF1 MNDA RBPJ CBFA2T3 TCF7 PPIE ZNF498 ZNF34 TFAM ETV7 PRDM10 CREB5 ZNF606 MAX YBX1 OTEX SMARCAL1 ZNF784 KHDRBS1 RCOR3 ZNF691 IRF3	0.0191595	0.0162217
TTCCTCT	AGAGGAA	0.0010616	SPIB			0.0111125	0.00919658
CCTGAC	GTCAGG	0.0010616			HTATIP TFE3 ZNF720 FOXN2 ZNF461 CNOT6 JARID1D ZNF34 TSNAX KHDRBS1 ZNF250 HCLS1 ZNF691 CBFA2T3 PRDM10 BCL11A RCOR3 ZNF160 MYEF2 JMJD2C ZNF784 MLX TTRAP SMARCC2 LIN28 ETV7 CNBP ZRANB2	0.0539022	0.0499425
CTGCACTCC	GGAGTGCAG	0.00106769	MTF1			0.0122621	0.0100907
TGGTCTCGA	TCGAGACCA	0.0010893		SMAD3(5.0)		0.0204368	0.0173713
CCTGAA	TTCAGG	0.00113261				0.0264402	0.0229914
CACCCT	AGGGTG	0.00115246				0.0117512	0.0148167
CACTCCAG	CTGGAGTG	0.00117526				0.0164772	0.0139226
CAGCTG	CAGCTG	0.00131725			SFMBT1 CHES1 ZNF238 PBX2 PRDM10 ZRANB2 CNBP LIN28 PKNOX1 IRF3 MEIS2	0.0183932	0.0148167
ATTCAGG	CCTGAAT	0.00131832	MEF2A			0.0111125	0.00868566
AAAAATTA	TAATTTTT	0.00131832		SF1(6.4)		0.0150722	0.0126453
CCGGCT	AGCCGG	0.0013389			ZBTB22 YEATS4 MAX KHDRBS1 IRF3 HTATIP GLRX2	0.00957977	0.0126453
TGCACTCCAG	CTGGAGTGCA	0.00136079	MTF1			0.0141781	0.0114957
ACTCCAG	CTGGAGT	0.00136079	HAND1-TCF3			0.0201814	0.017499
GCCAGGCT	AGCCTGGC	0.00146089		PIR(5.0)		0.0173713	0.0150722
TCTTCT	AGAAGA	0.00153055			MYEF2 ZNF34 YBX1 ZNF691 LIN28 TTRAP PPIE	0.037425	0.0337208
CACTCCAGC	GCTGGAGTG	0.0015635				0.0150722	0.0125176
CTGGCCAA	TTGGCCAG	0.0015635				0.0189041	0.0163495
TGGCAA	TTGCCA	0.00157518			ZNF606 ZNF498 PRDM10 RFX3 TTRAP GTF3C2 HCLS1 GLRX2 RCOR3 TAF1A SFMBT1 LOC653972 TTF2 SOX9 ENO1 MEIS2 GTF2B LOC93349 NMRAL1 NRF1 TERF1 CNOT6 SMARCC2 RBPJ THRA MAX ETV7 MNDA PKNOX1 IRF3	0.0212032	0.0246519
CCACACC	GGTGTGG	0.00159307				0.0103461	0.00868566
CTACTAAA	TTTAGTAG	0.00159307				0.0162217	0.0140503
GAGAATGA	TCATTCTC	0.00169988		ZBTB43(5.5)		0.0111125	0.00906885
CTGGCTAAC	GTTAGCCAG	0.00169988				0.0120066	0.00996296
GTCAGGAGAT	ATCTCCTGAC	0.00169988	RXR/RAR			0.0121344	0.0100907
GCCAGG	CCTGGC	0.00173288			ETV7 ZNF498 YBX1 APLP2 MAX OTEX TCF7 ING1 IRF3 CREB5 ZNF691	0.0487929	0.0448333
CAGTGTG	CACACTG	0.00186075				0.014689	0.0118789
GCTTCT	AGAAGC	0.00188406			MXD3 ZNF498 ZNF461 MAX LIN28 KHDRBS1 ZNF34 LARP1 YBX1 TTRAP PRDM10	0.0182654	0.0213309
TCCAGCCT	AGGCTGGA	0.00192447				0.0172436	0.0143058
GGCCAACA	TGTTGGCC	0.00192447				0.0182654	0.0153276
GAAACCC	GGGTTTC	0.00192447		HCFC2(6.9)	HDAC1 SND1 CBFA2T3 HTATIP ZRANB2 LOC93349 ZNF26 CREB1 HCFC2 ZNF498 NME2 ETV7 NFATC1 LIN28 RXRA IRF3 MAX HSF1	0.0361477	0.0332099
TGTATACA	TGTATACA	0.00201986				0.0143058	0.0120066
CAGCCTGGC	GCCAGGCTG	0.00201986		PIR(5.0)		0.016094	0.0137949
TAACTC	GAGTTA	0.00202604				0.0117512	0.0143058
TGCACTCCA	TGGAGTGCA	0.00202604	MTF1			0.0153276	0.012773
CCTGACCTC	GAGGTCAGG	0.00202604	RARA	CREB1(6.6) ZNF655(7.5) ZNF313(6.4) RXRA(6.8)	USF2 RCOR3 RBM9 GLRX2 ZNF606 CBFA2T3 YBX1 HTATIP IRF3 ESRRA MAX	0.0220973	0.0195427
TTTCAC	GTGAAA	0.00207334		RAB18(6.1) ZNF193(5.2)	LIN28 NPM1 CNBP PPIE PRDM10	0.05684	0.0526249
TGTTGGCCAG	CTGGCCAACA	0.00218781				0.0145612	0.0118789
GTTTCACCAT	ATGGTGAAAC	0.00218781		RAB18(6.1) CCDC16(5.2) ZNF193(5.2)		0.0154554	0.012773
TACTAAA	TTTAGTA	0.00226114			RXRA ZNF3 ZNF784 SFMBT1 NPM1 NME2 LIN28 ZRANB2 LOC653972 BCL11A MLX TERF1 CREB1 CBFA2T3 ZBTB25 PLAGL1 PQBP1 HTATIP GLRX2 IRF3 SMARCC2 MAX	0.0204368	0.0182654
AGAAGAA	TTCTTCT	0.00231345	SPI1		MYEF2 ZNF34 YBX1 ZNF691 LIN28 TTRAP PPIE	0.0155831	0.0136671
TACCCT	AGGGTA	0.00234436				0.00996296	0.00753608
ACTGCACTCC	GGAGTGCAGT	0.00249446	MTF1			0.0109848	0.00894112
AAATGGA	TCCATTT	0.00256635		CBFB(6.0)	MNDA IRF8 ZNF3 RBPJ LOC93349 TFE3 OTEX ING1 ZBTB22 MAX NFATC3 ZNF498 NFATC1 IRF3	0.0169881	0.0144335
CCCACCT	AGGTGGG	0.00256635	HIF1	AFF4(6.2)		0.0169881	0.0144335
AAGATC	GATCTT	0.00261301				0.0215864	0.0246519
AGCTGG	CCAGCT	0.00263449			GLRX2 ETV7 LIN28 IRF3 MAX	0.042151	0.0384468
CTTGTGAT	ATCACAAG	0.00269725				0.0107293	0.0084302
TTTTTAGTA	TACTAAAAA	0.00269725				0.0135394	0.0116235
CTGGAGTGC	GCACTCCAG	0.00269725				0.0153276	0.0130285
ATGGTGAAA	TTTCACCAT	0.00269725		RAB18(6.1) CCDC16(5.2) ZNF193(5.2)		0.0178822	0.0151999
GCTAACA	TGTTAGC	0.00269725	SOX10			0.0183932	0.0164772
AAAAATT	AATTTTT	0.00269725	SOX9	SF1(6.4)		0.0224805	0.0197982
CCCACC	GGTGGG	0.00269725		AFF4(6.2)	HTATIP ENO1 NME2 GLRX2 HCLS1 TADA2L	0.0300166	0.0266956
ATCTTT	AAAGAT	0.00269725			ZNF461 HCFC2 RAN OTEX CBFA2T3 LOC93349 TTRAP CNOT6 ZNF160 ZNF784 TFAM ENO1 ZNF606 ZNF34 MNDA ETV7 IRF8 METTL3 RCOR3 YBX1 ZNF498 RBPJ SMARCAL1 PPIE MAX KHDRBS1 LIN28 ZNF691 IRF3	0.0272065	0.0306553
CCAGCCTG	CAGGCTGG	0.00269725			SIRT2 ZNF34 RFXANK ZBTB7A SCAND2 TSNAX KHDRBS1 ZNF655 TP73 MAX IRF3 NFATC1	0.040235	0.0367863
CCATGTTGG	CCAACATGG	0.00274778				0.0190318	0.016094
TCAGAT	ATCTGA	0.00285732			FOXM1 RXRA RCOR3 SMARCAL1 TBPL1 ZNF461 PRDM10 OTEX CNBP MAGEF1 KHDRBS1 NFATC3 SCMH1 YBX1 ZNF498 ING1 NFATC4 MAX TCF7 IRF3 ZNF691 CREB5 NFATC1	0.0275897	0.0242687
TGGTGAAACC	GGTTTCACCA	0.00300157		RAB18(6.1) CCDC16(5.2) ZNF193(5.2)		0.0154554	0.0130285
GGGAAT	ATTCCC	0.00300157			HDAC1 SND1 CBFA2T3 HTATIP ZRANB2 LOC93349 ZNF26 CREB1 HCFC2 ZNF498 NME2 ETV7 NFATC1 LIN28 RXRA IRF3 MAX HSF1	0.0190318	0.0214587
TGGAGTGC	GCACTCCA	0.00308046				0.0166049	0.0144335
CCTGAT	ATCAGG	0.00318693				0.0114957	0.0140503
CATGGTGAAA	TTTCACCATG	0.00318693		RAB18(6.1) CREB3L1(5.5) CCDC16(5.2) ZNF193(5.2)		0.0145612	0.0120066
TGAAACCCC	GGGGTTTCA	0.00318693		HCFC2(6.9) ZNF193(5.2) ZNF160(5.7)		0.0196705	0.0171159
AGCCAG	CTGGCT	0.00323805			NME1 CCDC16 NPM1 TRMT1 PAXIP1 RAB18 PPIE LIN28 PRDM10 CNBP	0.0332099	0.0300166
TACCCAG	CTGGGTA	0.00348412	RORA1			0.0103461	0.00830247
GTTAGCCAGG	CCTGGCTAAC	0.00348412				0.0112403	0.00919658
AAATTAGC	GCTAATTT	0.00348412		PQBP1(6.6) PLAGL1(6.8)	NME1 C13orf15 CBFA2T2 SMARCAL1 ZBTB7A PAXIP1 CNBP DDX20 IRF3 ZNF691 TRMT1 RAB18 CCDC16 PRDM10	0.0139226	0.0118789
GCACTCCAGC	GCTGGAGTGC	0.00349758				0.0143058	0.0120066
GAAGAA	TTCTTC	0.00353993			MYEF2 ZNF34 YBX1 ZNF691 LIN28 TTRAP PPIE	0.0443224	0.0417678
TTCAGT	ACTGAA	0.00364748			ING1 HMGN1 RCOR3 ZNF606 TTRAP RAN CNOT6 TRIM32 ZNF498 SMARCAL1 LOC93349 MNDA KHDRBS1 YBX1 PRDM10 IRF3 ZNF691 MAX	0.0261847	0.0231192
AAGGAC	GTCCTT	0.00375578			TRMT1 ESRRA RAB18 LIN28 GPAM CNBP	0.0298889	0.0269511
ATCATTCT	AGAATGAT	0.00388938	PBX	ZBTB43(5.5)		0.0102184	0.00830247
TCCTGGCTAA	TTAGCCAGGA	0.00388938				0.0111125	0.00919658
GGTCAGGAGA	TCTCCTGACC	0.00388938	RXR/RAR			0.0118789	0.00996296
ACTCCTGAC	GTCAGGAGT	0.00388938	RXR/RAR			0.0131562	0.0112403
TCCAAA	TTTGGA	0.00388938		YEATS4(6.0)	SFMBT1 NPM1 SMARCAL1 TRMT1 PRDM10 PPIE	0.0228637	0.025546
ATGTTGGCC	GGCCAACAT	0.00391641				0.016094	0.0134117
TCCAAG	CTTGGA	0.0040561		CEBPG(5.0)	NME1 PAXIP1 THAP3 LIN28 GPAM CBFA2T2 TRMT1 DDX20 PRDM10 RAB18 CCDC16 CNBP	0.0178822	0.0157108
ACTCAT	ATGAGT	0.00438228			SMAD4 NCALD SFMBT1 THRA CBFA2T3 RCOR3 ZBTB4 LIN28 CNOT6 PPIE TERF1 ZNF34 ETV7 ZNF160 LOC93349 SND1 ZNF691 RBPJ MNDA ZNF606 ENO1 PKNOX1 MAX ZRANB2 METTL3 PRDM10 KHDRBS1 YBX1 IRF3 TTRAP	0.0261847	0.029378
GCTAGA	TCTAGC	0.0044233				0.00830247	0.0106016
GTTTCACCA	TGGTGAAAC	0.0044233		RAB18(6.1) CCDC16(5.2) ZNF193(5.2)		0.0171159	0.0148167
CCAGAC	GTCTGG	0.0046174			TRMT1 LIN28 PRDM10 RAB18 CNBP	0.0103461	0.0126453
TCGAGACC	GGTCTCGA	0.00462772				0.0218419	0.0191595
GCCAGGCTGG	CCAGCCTGGC	0.00467444		PIR(5.0)	SIRT2 ZNF34 RFXANK ZBTB7A SCAND2 TSNAX KHDRBS1 ZNF655 TP73 MAX IRF3 NFATC1	0.0141781	0.0121344
CCTGGCTAA	TTAGCCAGG	0.00467444				0.0158385	0.0132839
TGCTAT	ATAGCA	0.00467444				0.01801	0.0203091
ATGGTGA	TCACCAT	0.00467444	NFE2L2(NRF2)			0.0277175	0.0243965
ATGTTA	TAACAT	0.00504933				0.0302721	0.0268233
ATCACTT	AAGTGAT	0.00519001	SPIB			0.0154554	0.0132839
GCTAATTTTT	AAAAATTAGC	0.00534219		PQBP1(6.6) SF1(6.4) PLAGL1(6.8)		0.0107293	0.00881339
AAAAATTAG	CTAATTTTT	0.00534219		PQBP1(6.6) SF1(6.4) PLAGL1(6.8)		0.0118789	0.00996296
TTAGTAGA	TCTACTAA	0.00534219	T			0.0172436	0.0153276
CAGCCTGGG	CCCAGGCTG	0.00547503	AP2A	PIR(5.0)		0.0135394	0.0112403
GGAGTGCA	TGCACTCC	0.00547503	MTF1			0.0171159	0.0148167
CTGACCTC	GAGGTCAG	0.00547503	THRB/RXRA	CREB1(6.6) ZNF655(7.5) ZNF313(6.4) RXRA(6.8)	USF2 RCOR3 RBM9 GLRX2 ZNF606 CBFA2T3 YBX1 HTATIP IRF3 ESRRA MAX	0.025546	0.0232469
ATTAAT	ATTAAT	0.00554213		HDAC8(6.8)	ZNF498 TRMT1 JARID1D TERF1 RCOR3 MAX NME2 ZNF691 IRF3 ZNF34 METTL3 CNBP TTRAP LIN28 SMARCAL1 PPIE SOX9 PRDM10	0.0168604	0.0143058
TTAGCCAG	CTGGCTAA	0.00557743				0.0172436	0.0148167
CATGGTG	CACCATG	0.00562147	SRF	CREB3L1(5.5)		0.028867	0.0259292
TGTTTT	AAAACA	0.00590953			TRMT1 NPM1 RAB18 LIN28 CNBP	0.0499425	0.0533912
CTTTGTA	TACAAAG	0.0060359	SPIB	ZNF131(6.5) JARID1D(7.3) RFXANK(5.6)	SFMBT1 JARID1D ZNF784 ZNF461 MAX KHDRBS1 PPIE SMAD4 YBX1 ZNF34 ZNF691 PRDM10	0.0117512	0.00996296
AACTCCTGA	TCAGGAGTT	0.0060359	RXR/RAR			0.0137949	0.0120066
GAGTGCAG	CTGCACTC	0.0060359	MTF1			0.0141781	0.0123898
ATCGAGACCA	TGGTCTCGAT	0.0060663		SMAD3(5.0)		0.0107293	0.00868566
GTGAGAT	ATCTCAC	0.0060663	HIFALPHA			0.0117512	0.0097075
CTGCACT	AGTGCAG	0.0060663				0.0185209	0.0163495
TTTGTGT	ACACAAA	0.00625392	FOXO4			0.011368	0.0137949
TGGCCAG	CTGGCCA	0.00625392	NEUROD1			0.027462	0.0247797
TGCTTGT	ACAAGCA	0.00648155	HIFALPHA		PAXIP1 TRMT1 RAB18 PRDM10 RBM9 LIN28 CNBP	0.0104739	0.00830247
GATCTCA	TGAGATC	0.00648155	HIFALPHA		PRDM10 IRF3 CNBP LIN28	0.00996296	0.0121344
ACCAGCCTGG	CCAGGCTGGT	0.00648155		PIR(5.0)	SIRT2 ZNF34 RFXANK ZBTB7A SCAND2 TSNAX KHDRBS1 ZNF655 TP73 MAX IRF3 NFATC1	0.0162217	0.0140503
AGATGC	GCATCT	0.00649182			ZNF461 HCFC2 RAN OTEX CBFA2T3 LOC93349 TTRAP CNOT6 ZNF160 ZNF784 TFAM ENO1 ZNF606 ZNF34 MNDA ETV7 IRF8 METTL3 RCOR3 YBX1 ZNF498 RBPJ SMARCAL1 PPIE MAX KHDRBS1 LIN28 ZNF691 IRF3	0.0137949	0.0164772
CGAGACCA	TGGTCTCG	0.00649182		SMAD3(5.0)		0.0219696	0.019415
GTATACA	TGTATAC	0.00663809	ARNT			0.0189041	0.0164772
CAACCTC	GAGGTTG	0.00665181				0.0167327	0.0144335
TAAAGT	ACTTTA	0.00665181			KHDRBS1 PRDM10 MEF2B ETV7 IRF3 TTRAP PPIE NFATC1	0.0199259	0.0176268
TATTTTTAGT	ACTAAAAATA	0.00671058	MEF2A	JARID1D(5.0) SF1(6.4)		0.0107293	0.00906885
CAAGCAA	TTGCTTG	0.00671058		SCAND2(6.9)	NR1H3 ZNF192 ZNF461 LOC93349 ZNF385 RAN ZNF326 TTRAP NME2 ZBTB4 ZNF606 MAX LIN28 CNBP RCOR3 ZRANB2 PPIE PRDM10	0.0108571	0.00919658
ATTTTTAGTA	TACTAAAAAT	0.00671058		JARID1D(5.0) SF1(6.4)		0.0109848	0.00932431
TCAGGAGATC	GATCTCCTGA	0.00705445	RXR/RAR			0.0104739	0.00855793
ATTCTTC	GAAGAAT	0.00705445	MEF2A			0.0122621	0.0103461
GATATG	CATATC	0.00716758				0.0126453	0.0153276
TGTTGGC	GCCAACA	0.00752235	FOXO4			0.0219696	0.019415
ATTTGCA	TGCAAAT	0.0076289	SPIB	JARID1D(7.2) MYEF2(7.1) SNAPC4(7.9) YEATS4(5.3) RBM9(6.7)	GPAM LIN28 CNBP	0.0107293	0.00932431
TGTCAA	TTGACA	0.0076289			JDP2 ZNF238 IRF3 PRDM10 MAX ZRANB2 PBX2 CNBP LIN28 PKNOX1 MEIS2	0.0264402	0.0236301
AAATATA	TATATTT	0.00765677	MEF2A			0.0100907	0.00779154
ATGTTGGC	GCCAACAT	0.00779771				0.0177545	0.0153276
CACTCCA	TGGAGTG	0.00779771	MEF2A			0.0204368	0.01801
TGAGTGA	TCACTCA	0.00792789	RORA1			0.0158385	0.0135394
AGATCGAGAC	GTCTCGATCT	0.00792789				0.0106016	0.0084302
AGCACAT	ATGTGCT	0.00792789	SRF		HSF1 RAN FOXP4 LIN28 USF2 ZNF345 ZNF124 ZHX3 IKZF1 METTL3 YBX1 ZNF34 ETV7 CREB5 TTRAP ZNF691 ZBTB22 PBX2 SMARCAL1 SOX9 OTEX NME2 RCOR3 IRF8 ZNF498 NFATC1 IRF3 MAX	0.0112403	0.00906885
CTTGTGA	TCACAAG	0.00792789	RXR/RAR		NME1 C13orf15 CBFA2T2 SMARCAL1 ZBTB7A PAXIP1 CNBP DDX20 IRF3 ZNF691 TRMT1 RAB18 CCDC16 PRDM10	0.0136671	0.0114957
CCTGGCCAA	TTGGCCAGG	0.00792789				0.0162217	0.0140503
GAAGAAA	TTTCTTC	0.00792789	STAT1		MYEF2 ZNF34 YBX1 ZNF691 LIN28 TTRAP PPIE	0.0214587	0.0191595
TAGGCT	AGCCTA	0.0079514				0.0114957	0.0137949
TGGCCAACAT	ATGTTGGCCA	0.0079514				0.0141781	0.0118789
TTCACCATG	CATGGTGAA	0.0079514		CREB3L1(5.5) CCDC16(5.2)		0.0155831	0.0132839
TCACCATGT	ACATGGTGA	0.0079514		CREB3L1(5.5)		0.0158385	0.0135394
ATCCTGGCT	AGCCAGGAT	0.0081469				0.0114957	0.0097075
ACTGCACTC	GAGTGCAGT	0.0081469	MTF1			0.0123898	0.0106016
TCCCACC	GGTGGGA	0.0081469	HIFALPHA	AFF4(6.2)		0.0132839	0.0114957
ATCTCCTGA	TCAGGAGAT	0.0081469	RXR/RAR			0.0136671	0.0118789
TCAATA	TATTGA	0.0081469				0.026057	0.0235024
CTCCAG	CTGGAG	0.00882459			LIN28 CNBP	0.0372972	0.034104
GCTAATTTT	AAAATTAGC	0.00901924		PQBP1(6.6) PLAGL1(6.8)		0.012773	0.0108571
CAAGTGA	TCACTTG	0.00901924	HIFALPHA			0.0141781	0.0122621
CGTCTC	GAGACG	0.00905397				0.0190318	0.0166049
ACAGAAG	CTTCTGT	0.00931813	RORA1			0.00868566	0.0103461
TGCTGGA	TCCAGCA	0.00931813	HIFALPHA	TGIF1(5.8)		0.0104739	0.00881339
CTAACAT	ATGTTAG	0.00937052				0.0144335	0.0121344
TGGCCAACA	TGTTGGCCA	0.00937052				0.016094	0.0137949
TCTGATG	CATCAGA	0.00943991	CREB1			0.0129008	0.0108571
TCAAAAC	GTTTTGA	0.00943991	FOXO4		ZBTB22 CBFA2T3 OTEX ZNF34 ZNF461 RCOR3 ING1 YBX1 SMARCAL1 PRDM10 ZNF124 TCF7 KHDRBS1 MAX CREB5 ZNF498 IRF3 ZNF691	0.0137949	0.0117512
TTTCACCA	TGGTGAAA	0.00943991		RAB18(6.1) CCDC16(5.2) ZNF193(5.2)		0.02082	0.0187763
CCAACATGGT	ACCATGTTGG	0.00952452		CREB3L1(5.5)		0.0125176	0.0103461
ATATTTT	AAAATAT	0.00952452	ARID3A		TP73 NFATC1 IRF3	0.0137949	0.0116235
GCCAACATG	CATGTTGGC	0.00952452				0.0137949	0.0116235
TGGAGT	ACTCCA	0.00964959				0.0346149	0.0318048
TTGTGA	TCACAA	0.00964959			LIN28 NPM1 CNBP PPIE PRDM10	0.0401073	0.0372972
AGTAGA	TCTACT	0.00981897			GLRX2 ETV7 LIN28 IRF3 MAX	0.0344872	0.0319326

## Sheet: Intergenic
Motif	Antisense Motif	P value	TFe annotation	hDPI logo (match score)	hDPI motif	Inaccessible occurrence	Accessible occurrence
CACGTG	CACGTG	1.53e-07		USF2(7.2) USF1(7.4)	CREB1 TSNAX ZBTB7A TFEB USF1 IRF3 MLX USF2 MAX	0.010981	0.00512445
TGTATACA	TGTATACA	1.59e-05				0.0150073	0.010981
ATCACAA	TTGTGAT	2.45e-05	SOX9			0.02306	0.0183016
ATGTATACA	TGTATACAT	3.2e-05				0.0122621	0.00823572
GGGTTTCAC	GTGAAACCC	3.63e-05		HCFC2(6.9) RAB18(6.1) ZNF193(5.2)		0.022511	0.0173865
GGTGAAACCC	GGGTTTCACC	5.67e-05		HCFC2(6.9) RAB18(6.1) ZNF193(5.2)		0.0190337	0.0140922
ATGTATACAT	ATGTATACAT	5.87e-05				0.010981	0.00695461
GGTGAAAC	GTTTCACC	8.17e-05		RAB18(6.1) ZNF193(5.2)		0.0241581	0.0192167
CCCGGG	CCCGGG	0.000124				0.011347	0.00805271
GGTGAAACC	GGTTTCACC	0.000137		RAB18(6.1) ZNF193(5.2)		0.0217789	0.0172035
GGTTTCAC	GTGAAACC	0.000137	STAT1	RAB18(6.1) ZNF193(5.2)		0.0263543	0.0217789
TGCCAA	TTGGCA	0.000147			CCDC16 RAB18 MAX PAXIP1 LIN28 PRDM10 CNBP NPM1	0.0100659	0.0144583
ACGTAT	ATACGT	0.000156				0.0146413	0.00951684
GTTTCAC	GTGAAAC	0.000159	STAT1	RAB18(6.1) ZNF193(5.2)		0.0314788	0.0261713
AGCCTGGCCA	TGGCCAGGCT	0.000162		PIR(5.0)		0.011896	0.00896779
TCAGAGA	TCTCTGA	0.000162	ATF2		IRF8 METTL3 ZNF76 RBPJ SCMH1 ZNF606 LOC93349 ETV7 TFAM CNBP CBFA2T3 ZBTB22 TFE3 ZNF3 RCOR3 TTRAP SMARCAL1 MYEF2 PRDM10 ZNF461 TCF3 ZNF691 ING1 MAX LIN28 YBX1 KHDRBS1 ZNF498 IRF3	0.0159224	0.0120791
CTCCTGAC	GTCAGGAG	0.000238	RXR/RAR			0.022877	0.0195827
GGGGTTTCAC	GTGAAACCCC	0.000245		HCFC2(6.9) RAB18(6.1) ZNF193(5.2) ZNF160(5.7)		0.0162884	0.0122621
CTTGTGAT	ATCACAAG	0.00026				0.0126281	0.00896779
TTTCACC	GGTGAAA	0.000265	PPARG-RXRA	RAB18(6.1) ZNF193(5.2)	ZNF510 CCDC16 NME1 ZNF313 TRMT1 LIN28 NPM1 RAB18 CNBP	0.0311127	0.0265373
CTGGCTAACA	TGTTAGCCAG	0.000274				0.011164	0.00841874
TCTCCTGAC	GTCAGGAGA	0.000274	RXR/RAR			0.011896	0.00915081
GCCTGGCCAA	TTGGCCAGGC	0.000274				0.0122621	0.00951684
CAGCCTGGCC	GGCCAGGCTG	0.000274		PIR(5.0)		0.0124451	0.00969985
TGGCCAGGC	GCCTGGCCA	0.000274				0.0124451	0.00969985
AGCCTGGCC	GGCCAGGCT	0.000274		PIR(5.0)		0.0129941	0.0102489
TGAAACCC	GGGTTTCA	0.000296		HCFC2(6.9) ZNF193(5.2)		0.0245242	0.0201318
TAGCCA	TGGCTA	0.000327				0.0289165	0.0247072
ATCAGA	TCTGAT	0.000375			RCOR3 PPIE ZNF461 OTEX KHDRBS1 ZNF691 CBFA2T3 PRDM10 MAX ZNF784 METTL3 SMARCAL1 ZNF498 IRF3	0.0331259	0.0280015
TCACAAG	CTTGTGA	0.000385	RXR/RAR		NME1 C13orf15 CBFA2T2 SMARCAL1 ZBTB7A PAXIP1 CNBP DDX20 IRF3 ZNF691 TRMT1 RAB18 CCDC16 PRDM10	0.0157394	0.011896
CCTGAAT	ATTCAGG	0.000392	MEF2A			0.011896	0.00878477
GCCAACATGG	CCATGTTGGC	0.000417				0.011347	0.00786969
TGTTAGCCA	TGGCTAACA	0.000464				0.011896	0.00933382
TTGCCA	TGGCAA	0.000605			ZNF606 ZNF498 PRDM10 RFX3 TTRAP GTF3C2 HCLS1 GLRX2 RCOR3 TAF1A SFMBT1 LOC653972 TTF2 SOX9 ENO1 MEIS2 GTF2B LOC93349 NMRAL1 NRF1 TERF1 CNOT6 SMARCC2 RBPJ THRA MAX ETV7 MNDA PKNOX1 IRF3	0.0201318	0.0243411
GCTTCT	AGAAGC	0.000639			MXD3 ZNF498 ZNF461 MAX LIN28 KHDRBS1 ZNF34 LARP1 YBX1 TTRAP PRDM10	0.0195827	0.0239751
CTCCTGACCT	AGGTCAGGAG	0.000672	RXR/RAR	CREB1(6.6) ZNF655(7.5) ZNF313(6.4) RXRA(6.8)	USF2 RCOR3 RBM9 GLRX2 ZNF606 CBFA2T3 YBX1 HTATIP IRF3 ESRRA MAX	0.0181186	0.0150073
TGCTTCT	AGAAGCA	0.00077	PU.1		MXD3 ZNF498 ZNF461 MAX LIN28 KHDRBS1 ZNF34 LARP1 YBX1 TTRAP PRDM10	0.00988287	0.0135432
GTCAGGAGAT	ATCTCCTGAC	0.000787	RXR/RAR			0.010981	0.00860176
CTCTACTAAA	TTTAGTAGAG	0.000787				0.0137262	0.011347
TCTCTACT	AGTAGAGA	0.000787				0.0208638	0.0184846
CACAAG	CTTGTG	0.000927			NME1 C13orf15 CBFA2T2 SMARCAL1 ZBTB7A PAXIP1 CNBP DDX20 IRF3 ZNF691 TRMT1 RAB18 CCDC16 PRDM10	0.0267204	0.0221449
CAGAGGT	ACCTCTG	0.000965	HIFALPHA		AFF4 GLRX2 LIN28 RCOR3 LOC93349 THRAP6 NRF1 CBX7 ZNF691 TP73 IRF3 CNBP MAX ZBTB7A ZNF555 RXRA	0.011347	0.00878477
GCATGC	GCATGC	0.000965			ZNF691 RBBP5 PAPD1 CHES1 ZBTB43 SMARCC2 HTATIP RAB18 TERF1 PRDM10 IRF3 LIN28 MAX CNBP NRF1	0.00988287	0.0124451
GCCTGGCC	GGCCAGGC	0.000965				0.0142753	0.011713
AAAATAT	ATATTTT	0.00101289	ARID3A		TP73 NFATC1 IRF3	0.0159224	0.0126281
CTCTGTG	CACAGAG	0.00106094	NR2C2		CEBPG NME2 GLRX2 TERF1 SMARCAL1 NFATC1 HTATIP PBX2 LIN28 RCOR3 ZNF498 ZRANB2 CBFA2T3 TTRAP ZNF34 CREB3L1 ZNF784 FOSL1 BATF PPIE RBM9 MEIS2 MAX ETV7 IRF3	0.00823572	0.011164
ACAGAAG	CTTCTGT	0.00106094	RORA1			0.00969985	0.0124451
CATGTTGGCC	GGCCAACATG	0.00108863				0.011164	0.00823572
TCCTGACCT	AGGTCAGGA	0.00108863	RXR/RAR	CREB1(6.6) ZNF655(7.5) ZNF313(6.4) RXRA(6.8)	USF2 RCOR3 RBM9 GLRX2 ZNF606 CBFA2T3 YBX1 HTATIP IRF3 ESRRA MAX	0.0197657	0.0168375
GTGAAA	TTTCAC	0.00110113		RAB18(6.1) ZNF193(5.2)	LIN28 NPM1 CNBP PPIE PRDM10	0.0545388	0.0492313
CTGCAG	CTGCAG	0.00117747			NME1 CCDC16 PAXIP1 TRMT1 NPM1 RAB18 CNBP	0.0289165	0.0256223
GGCAAC	GTTGCC	0.00131758		THRA(5.8) BAD(5.2) GTF2B(5.8)	ZNF606 ZNF498 PRDM10 RFX3 TTRAP GTF3C2 HCLS1 GLRX2 RCOR3 TAF1A SFMBT1 LOC653972 TTF2 SOX9 ENO1 MEIS2 GTF2B LOC93349 NMRAL1 NRF1 TERF1 CNOT6 SMARCC2 RBPJ THRA MAX ETV7 MNDA PKNOX1 IRF3	0.0131772	0.0166545
GTTAGCCAG	CTGGCTAAC	0.00133815				0.01153	0.00933382
GTTAGCCA	TGGCTAAC	0.00133815				0.0124451	0.0102489
AGATGGT	ACCATCT	0.00159224	RORA		ZNF76 RBPJ TFAM NFATC3 RXRA LIN28 ZNF498 ING1 TFE3 TCF3 OTEX TCF7 MAX CREB5 ZNF691 IRF3 NFATC1	0.010981	0.00786969
CCTGGCTAAC	GTTAGCCAGG	0.00161345				0.010798	0.00841874
TCCTGAA	TTCAGGA	0.00161345	STAT32			0.0133602	0.010981
GCCAGGCTG	CAGCCTGGC	0.00174223		PIR(5.0)		0.0146413	0.0120791
GCCAGGCT	AGCCTGGC	0.00174223		PIR(5.0)		0.0157394	0.0131772
ATTGCC	GGCAAT	0.00174223		GTF2B(6.4)	TFAM PKNOX1 GTF3C2 ZNF461 GTF2B NRF1 YBX1 ZNF498 ZBTB4 ZNF606 RCOR3 IRF8 SOX9 ENO1 CBX7 PBX2 MNDA ETV7 SMARCC2 TERF1 CNBP MAX KHDRBS1 PRDM10 TTRAP IRF3 LIN28	0.0142753	0.0181186
ATGGTGA	TCACCAT	0.00174223	NFE2L2(NRF2)			0.0252562	0.0214129
TGTATAC	GTATACA	0.00178372	ARNT			0.0193997	0.0159224
ATAGCA	TGCTAT	0.00178372				0.0190337	0.0221449
AATGCC	GGCATT	0.00185985			OTEX ETV7 SCMH1 MAX TCF7 CREB5 ZNF691 LIN28 IRF3	0.0159224	0.0199488
TGAAACC	GGTTTCA	0.00185985	STAT1	ZNF193(5.2)		0.0316618	0.0276354
ACTTCT	AGAAGT	0.00225302		GTF2H3(5.7)	ZNF461 KHDRBS1 ZNF34 CNBP ZNF784 ZNF691 PRDM10 RBM9 NME2 LIN28 METTL3 YBX1 ZNF26 TTRAP PPIE	0.0296486	0.0248902
ACTAAAAAT	ATTTTTAGT	0.00227859	MEF2A	JARID1D(5.0) SF1(6.4)		0.011347	0.00933382
CTAAAAAT	ATTTTTAG	0.00227859	MEF2A	JARID1D(5.0) SF1(6.4)		0.0129941	0.010981
TTCAGG	CCTGAA	0.00234333				0.0258053	0.022511
GGCAACA	TGTTGCC	0.0024934	PPARA	THRA(5.8) BAD(5.2) GTF2B(5.8)		0.00805271	0.010981
ATTCCC	GGGAAT	0.0024934			HDAC1 SND1 CBFA2T3 HTATIP ZRANB2 LOC93349 ZNF26 CREB1 HCFC2 ZNF498 NME2 ETV7 NFATC1 LIN28 RXRA IRF3 MAX HSF1	0.0195827	0.022511
CCTCTA	TAGAGG	0.00269615			ZNF510 CCDC16 NME1 ZNF313 TRMT1 LIN28 NPM1 RAB18 CNBP	0.00896779	0.011713
CAGAAGC	GCTTCTG	0.00269615	PU.1		MXD3 ZNF498 ZNF461 MAX LIN28 KHDRBS1 ZNF34 LARP1 YBX1 TTRAP PRDM10	0.00933382	0.011896
CATGTTGGC	GCCAACATG	0.00269615				0.0126281	0.00988287
TTTTAGTAGA	TCTACTAAAA	0.00269615				0.0137262	0.01153
GGCCAACAT	ATGTTGGCC	0.00269615				0.0140922	0.011347
TTAGCCAGG	CCTGGCTAA	0.00269615				0.0146413	0.011896
TCTACTAAA	TTTAGTAGA	0.00269615				0.0150073	0.0128111
CTCCTGACC	GGTCAGGAG	0.00269615	RXR/RAR			0.0195827	0.0168375
TTGTGA	TCACAA	0.00269615			LIN28 NPM1 CNBP PPIE PRDM10	0.0439239	0.0398975
TTTCTTTT	AAAAGAAA	0.0028338	PU.1			0.00805271	0.0104319
TGGCCAACAT	ATGTTGGCCA	0.0028338				0.0122621	0.00969985
TGAGATA	TATCTCA	0.0028338			CBFA2T3 MEIS2 ZNF784 HCLS1 ZNF606 RCOR3 LOC653972 POLR3K CEP250 ZNF691 LIN28 SRF ETV7 RBPJ PLAGL1 TERF1 IRF3 NRF1 GLRX2 MAX RBM9 DSCR1	0.0146413	0.0120791
CCATCAGA	TCTGATGG	0.00285618				0.0100659	0.00768668
CTACTAAAAA	TTTTTAGTAG	0.00285618				0.011713	0.00933382
TATAGC	GCTATA	0.00285618				0.0102489	0.0126281
CTGGCCAA	TTGGCCAG	0.00285618				0.0166545	0.0142753
ACACGG	CCGTGT	0.00300041				0.0122621	0.00878477
TCCTGAC	GTCAGGA	0.00307929	RXR/RAR			0.0307467	0.0276354
CAATGTG	CACATTG	0.00349633	T	HMG20A(5.5)		0.0131772	0.00988287
ATTAAT	ATTAAT	0.00349633		HDAC8(6.8)	ZNF498 TRMT1 JARID1D TERF1 RCOR3 MAX NME2 ZNF691 IRF3 ZNF34 METTL3 CNBP TTRAP LIN28 SMARCAL1 PPIE SOX9 PRDM10	0.0201318	0.0168375
ATCAGG	CCTGAT	0.00388806				0.0129941	0.0157394
TGTTGGCC	GGCCAACA	0.00388806				0.0164714	0.0137262
TTCTTCT	AGAAGAA	0.00388806	SPI1		MYEF2 ZNF34 YBX1 ZNF691 LIN28 TTRAP PPIE	0.0172035	0.0150073
AGGGCA	TGCCCT	0.00388806				0.0137262	0.0172035
AGGTCAG	CTGACCT	0.00388806	NR1H2-RXR	CREB1(6.6) ZNF655(7.5) ZNF313(6.4) RXRA(6.8)	ESRRA SMARCAL1 PRDM10	0.0263543	0.0236091
AAATGTA	TACATTT	0.00405476	RORA1	CBFB(6.0)	ZNF238 ZNF326 SSBP3 RCOR3 BCL11A LARP1 LOC93349 NCALD ZNF26 ZNF606 SMAD4 TSNAX EP400 ZNF498 ZNF784 PBX2 LIN28 SMARCC2 CBFA2T3 ETV7 NME2 METTL3 PRDM10 ZNF34 YBX1 SMARCAL1 IRF3 SND1 ZNF691 KHDRBS1 RBPJ ZNF160 PPIE TTRAP	0.0131772	0.0162884
CCAACATGG	CCATGTTGG	0.00405476				0.0168375	0.0137262
TGGCCAG	CTGGCCA	0.00405476	NEUROD1			0.0252562	0.0221449
AGAGTC	GACTCT	0.00426218			CNBP LIN28	0.0122621	0.0148243
CTGGCTAA	TTAGCCAG	0.00426218				0.0161054	0.0135432
TCCTGACC	GGTCAGGA	0.00426218	RXR/RAR			0.0215959	0.0190337
AAGTCT	AGACTT	0.00442191			RCOR3 KHDRBS1 ZNF691 NME1 PBX2 LIN28 SMARCC2 MAX TTRAP IRF3 PRDM10	0.0269034	0.0234261
TACTAAAAAT	ATTTTTAGTA	0.00450404		JARID1D(5.0) SF1(6.4)		0.0104319	0.00841874
TCCTGGCTAA	TTAGCCAGGA	0.00450404				0.010981	0.00896779
TATTTTTAG	CTAAAAATA	0.00450404	MEF2A	JARID1D(5.0) SF1(6.4)		0.011347	0.00933382
TCATTCTC	GAGAATGA	0.00450404		ZBTB43(5.5)		0.011713	0.00969985
TTAGTAGAGA	TCTCTACTAA	0.00450404				0.0150073	0.0129941
TAGTAGAGA	TCTCTACTA	0.00450404				0.0179356	0.0159224
CTGGGTA	TACCCAG	0.00455167	RORA1			0.0102489	0.00786969
CTGGCCAACA	TGTTGGCCAG	0.00455167				0.0128111	0.0104319
AGGTCAGG	CCTGACCT	0.00455167	NR1H2-RXR	CREB1(6.6) ZNF655(7.5) ZNF313(6.4) RXRA(6.8)	USF2 RCOR3 RBM9 GLRX2 ZNF606 CBFA2T3 YBX1 HTATIP IRF3 ESRRA MAX	0.0210469	0.0186676
GTAGAGA	TCTCTAC	0.00455167	SOX9			0.0261713	0.0237921
TCTCCTGACC	GGTCAGGAGA	0.00467301	RXR/RAR			0.0102489	0.00805271
TTGGCCAGG	CCTGGCCAA	0.00467301				0.0142753	0.0120791
GCTAACA	TGTTAGC	0.00467301	SOX10			0.0173865	0.0151903
TTACTG	CAGTAA	0.00518852			PPIE IRF3 SFMBT1 TTRAP METTL3 NPM1 RCOR3 MAX LIN28 CNBP PRDM10	0.0236091	0.0204978
AAATATA	TATATTT	0.00534068	MEF2A			0.011896	0.00896779
GGCCAG	CTGGCC	0.00554059			ZBTB22 CBFA2T3 TTRAP MAX IRF3 TP73 ZBTB7A HTATIP ZNF26 GLRX2 KHDRBS1	0.0334919	0.0300146
TCAGGA	TCCTGA	0.00590019				0.0633236	0.0591142
TCCTGACCTC	GAGGTCAGGA	0.00603431	RARA	CREB1(6.6) ZNF655(7.5) ZNF313(6.4) RXRA(6.8)	USF2 RCOR3 RBM9 GLRX2 ZNF606 CBFA2T3 YBX1 HTATIP IRF3 ESRRA MAX	0.0159224	0.0133602
AAGGACA	TGTCCTT	0.00606471	HIFALPHA		ZNF691 ZBTB7A ZBTB22 CBFA2T3 TGIF1 CNBP ZNF498 SMARCAL1 HTATIP SOX9 MAX KHDRBS1 YEATS4 GLRX2 IRF3 NME2 TTRAP	0.0170205	0.0140922
GGCACA	TGTGCC	0.00606471			ZNF606 SND1 CNBP ZNF34 GTF2B ZNF498 TERF1 ETV7 MAX CBFA2T3 PRDM10 VPS4B EGR2 ZNF691 LIN28 NME2 TTRAP SOX9 ZNF134 IRF3	0.0208638	0.0237921
GAGACG	CGTCTC	0.00647992				0.0181186	0.0150073
TCAGGC	GCCTGA	0.00647992				0.0186676	0.0217789
GTGTGG	CCACAC	0.00663645				0.0243411	0.0212299
CAGCCTGG	CCAGGCTG	0.00665016	CREB1	PIR(5.0)	SIRT2 ZNF34 RFXANK ZBTB7A SCAND2 TSNAX KHDRBS1 ZNF655 TP73 MAX IRF3 NFATC1	0.0283675	0.0250732
AGACAG	CTGTCT	0.00668986			TRMT1 LIN28 PRDM10 RAB18 CNBP	0.0417277	0.0468521
ATTCTTC	GAAGAAT	0.00670893	MEF2A			0.0124451	0.0100659
CCAGGCTGGT	ACCAGCCTGG	0.00670893		PIR(5.0)	SIRT2 ZNF34 RFXANK ZBTB7A SCAND2 TSNAX KHDRBS1 ZNF655 TP73 MAX IRF3 NFATC1	0.0142753	0.011896
GGAATG	CATTCC	0.00676327		SCMH1(5.8)	ZNF498 TTRAP	0.0243411	0.0254392
CATCAGA	TCTGATG	0.00705277	CREB1			0.0144583	0.011713
ATCTTT	AAAGAT	0.0071659			ZNF461 HCFC2 RAN OTEX CBFA2T3 LOC93349 TTRAP CNOT6 ZNF160 ZNF784 TFAM ENO1 ZNF606 ZNF34 MNDA ETV7 IRF8 METTL3 RCOR3 YBX1 ZNF498 RBPJ SMARCAL1 PPIE MAX KHDRBS1 LIN28 ZNF691 IRF3	0.0298316	0.033675
AGGAATC	GATTCCT	0.00728474	STAT5A			0.0102489	0.00805271
GTATTTTTAG	CTAAAAATAC	0.00752063	MEF2A	JARID1D(5.0) SF1(6.4)		0.0100659	0.00823572
TACTAAAAA	TTTTTAGTA	0.00752063				0.0128111	0.010981
ACTAAAAA	TTTTTAGT	0.00752063	MEF2A			0.0150073	0.0131772
CTCTACTAA	TTAGTAGAG	0.00752063				0.0155564	0.0137262
TAGTAGAG	CTCTACTA	0.00752063				0.0184846	0.0166545
CACCAGT	ACTGGTG	0.00762717	HIFALPHA			0.0102489	0.00805271
TCAGGAGAT	ATCTCCTGA	0.00762717	RXR/RAR			0.0124451	0.0104319
AAATGGA	TCCATTT	0.00765504		CBFB(6.0)	MNDA IRF8 ZNF3 RBPJ LOC93349 TFE3 OTEX ING1 ZBTB22 MAX NFATC3 ZNF498 NFATC1 IRF3	0.0192167	0.0164714
AGCAAG	CTTGCT	0.00765504			MXD3 ZNF498 ZNF461 MAX LIN28 KHDRBS1 ZNF34 LARP1 YBX1 TTRAP PRDM10	0.022328	0.0197657
CCGCCT	AGGCGG	0.00794965			ENO1 LOC93349 TERF1 LIN28 ETV4 RCOR3 ZNF784 MAX KHDRBS1 SMARCC2 LARP1 PBX2 IRF3 ZNF691 SND1 PRDM10 ETV7 METTL3 YBX1 PPIE TTRAP	0.0144583	0.0177526
CAGCTG	CAGCTG	0.00794965			SFMBT1 CHES1 ZNF238 PBX2 PRDM10 ZRANB2 CNBP LIN28 PKNOX1 IRF3 MEIS2	0.0179356	0.0146413
AGCCGG	CCGGCT	0.00814514			ZBTB22 YEATS4 MAX KHDRBS1 IRF3 HTATIP GLRX2	0.00823572	0.010798
ATGTTTT	AAAACAT	0.00814514	FOXO4			0.00860176	0.011164
GATGGTCTC	GAGACCATC	0.00814514		SMAD3(5.0)		0.0131772	0.0106149
TCTTGC	GCAAGA	0.00863028			MXD3 ZNF498 ZNF461 MAX LIN28 KHDRBS1 ZNF34 LARP1 YBX1 TTRAP PRDM10	0.0258053	0.022511
GAAGAA	TTCTTC	0.00876866			MYEF2 ZNF34 YBX1 ZNF691 LIN28 TTRAP PPIE	0.0472182	0.0444729
GTATACAT	ATGTATAC	0.00901742				0.0146413	0.011896
GGGGTTTCA	TGAAACCCC	0.00901742		HCFC2(6.9) ZNF193(5.2) ZNF160(5.7)		0.0168375	0.0140922
ACAAGCA	TGCTTGT	0.0093163	HIFALPHA		PAXIP1 TRMT1 RAB18 PRDM10 RBM9 LIN28 CNBP	0.0120791	0.00969985
TGGTGAAACC	GGTTTCACCA	0.0093163		RAB18(6.1) CCDC16(5.2) ZNF193(5.2)		0.0120791	0.00969985
CCTGGCTA	TAGCCAGG	0.0093163				0.0164714	0.0140922
GAGGTCAG	CTGACCTC	0.0093163	THRB/RXRA	CREB1(6.6) ZNF655(7.5) ZNF313(6.4) RXRA(6.8)	USF2 RCOR3 RBM9 GLRX2 ZNF606 CBFA2T3 YBX1 HTATIP IRF3 ESRRA MAX	0.0197657	0.0173865
AAGATC	GATCTT	0.00936868				0.0215959	0.0247072
CTAAAA	TTTTAG	0.00936868				0.0448389	0.0415447
AGACAGA	TCTGTCT	0.00936868	GATA3		TRMT1 LIN28 PRDM10 RAB18 CNBP	0.0175695	0.0208638
GCATCT	AGATGC	0.00943807			ZNF461 HCFC2 RAN OTEX CBFA2T3 LOC93349 TTRAP CNOT6 ZNF160 ZNF784 TFAM ENO1 ZNF606 ZNF34 MNDA ETV7 IRF8 METTL3 RCOR3 YBX1 ZNF498 RBPJ SMARCAL1 PPIE MAX KHDRBS1 LIN28 ZNF691 IRF3	0.0137262	0.0168375
CTGTCTC	GAGACAG	0.00952268	HIF1		TTRAP PKNOX1 MEIS2 CBX7 TAF6	0.0157394	0.0184846
GGGTTTC	GAAACCC	0.00952268		HCFC2(6.9)	HDAC1 SND1 CBFA2T3 HTATIP ZRANB2 LOC93349 ZNF26 CREB1 HCFC2 ZNF498 NME2 ETV7 NFATC1 LIN28 RXRA IRF3 MAX HSF1	0.0316618	0.0285505
TCAGGAG	CTCCTGA	0.00952268	PPARA			0.0366032	0.0334919
TGGAATG	CATTCCA	0.00981711	PU.1	SCMH1(5.8)		0.0124451	0.0124451
ATGGAAT	ATTCCAT	0.00981711	SRF			0.0157394	0.0155564
ACTCAT	ATGAGT	0.00981711			SMAD4 NCALD SFMBT1 THRA CBFA2T3 RCOR3 ZBTB4 LIN28 CNOT6 PPIE TERF1 ZNF34 ETV7 ZNF160 LOC93349 SND1 ZNF691 RBPJ MNDA ZNF606 ENO1 PKNOX1 MAX ZRANB2 METTL3 PRDM10 KHDRBS1 YBX1 IRF3 TTRAP	0.0274524	0.0311127

## Sheet: Genic
Motif	Antisense Motif	P value	TFe annotation	hDPI logo (match score)	hDPI motif	Inaccessible occurrence	Accessible occurrence
CAGGCTGGA	TCCAGCCTG	1.58e-06				0.0251989	0.0150309
ACTCCAGCCT	AGGCTGGAGT	2.46e-06				0.0260831	0.015473
CTCCAGCCTG	CAGGCTGGAG	2.66e-06				0.0234306	0.0137047
TCCAGCCTGG	CCAGGCTGGA	6.96e-06		PIR(5.0)	SIRT2 ZNF34 RFXANK ZBTB7A SCAND2 TSNAX KHDRBS1 ZNF655 TP73 MAX IRF3 NFATC1	0.0207781	0.0110522
AGGCTGGA	TCCAGCCT	6.96e-06				0.0282935	0.0185676
GGAGGA	TCCTCC	1.16e-05				0.020336	0.0278515
CTCCAGCCT	AGGCTGGAG	1.17e-05				0.0265252	0.0172414
TCAGAT	ATCTGA	1.57e-05				0.0278515	0.0181256
GGAGTG	CACTCC	1.57e-05				0.0481874	0.0384615
CACTCCA	TGGAGTG	2.17e-05	MEF2A			0.0340407	0.0260831
GCACTCCA	TGGAGTGC	6.26e-05				0.0300619	0.0229885
TGCACTCCA	TGGAGTGCA	7.35e-05	MTF1			0.0274094	0.0190097
GGAGTGCA	TGCACTCC	7.35e-05	MTF1			0.0300619	0.0216622
GCTGGAGTGC	GCACTCCAGC	9.51e-05				0.0260831	0.0185676
CACTCCAGC	GCTGGAGTG	9.51e-05				0.0260831	0.0185676
ACTCCAGC	GCTGGAGT	9.51e-05				0.0309461	0.0234306
ACACAA	TTGTGT	9.53e-05			MYEF2 TFE3 ZNF461 TTRAP SOX9 LIN28 CNBP ZRANB2	0.0185676	0.0274094
ACTCCA	TGGAGT	9.95e-05				0.0517241	0.0428824
TCAGGA	TCCTGA	0.000102				0.0870911	0.0747126
ACTGCACTCC	GGAGTGCAGT	0.000106	MTF1			0.0185676	0.0119363
TGGAGTGCAG	CTGCACTCCA	0.000106	MTF1			0.0194518	0.0128205
GGAGTGCAG	CTGCACTCC	0.000106	MTF1			0.020336	0.0137047
CTGGAGTGCA	TGCACTCCAG	0.000143	MTF1			0.0243148	0.0159151
CTGGAGTGC	GCACTCCAG	0.000161				0.0269673	0.0198939
CACTCCAG	CTGGAGTG	0.000161				0.0278515	0.0207781
CTGCAG	CTGCAG	0.000181			NME1 CCDC16 PAXIP1 TRMT1 NPM1 RAB18 CNBP	0.0265252	0.020336
CTGGAGT	ACTCCAG	0.000206	HAND1-TCF3			0.0344828	0.0269673
CCCCGC	GCGGGG	0.000237			CHES1 NME2 JDP2 ZNF498 ZNF250 SFMBT1 ETV7 ZNF160 PPIE JARID1D ZNF606 CBFA2T3 ZNF385 BCL11A ZBTB4 RCOR3 ZNF34 YBX1 TERF1 SOX9 CNBP SMARCC2 ZNF784 PBX2 ZNF26 LIN28 IRF3 MAX PRDM10 TTRAP	0.00795756	0.0159151
GCCCAGGCTG	CAGCCTGGGC	0.000273	AP2A	PIR(5.0)		0.0176835	0.0110522
TCTGCA	TGCAGA	0.000273				0.0265252	0.020336
GGAGTGC	GCACTCC	0.000273	HAND1-TCF3			0.0331565	0.0265252
TCCAGC	GCTGGA	0.000383				0.0565871	0.0473033
CAGCCG	CGGCTG	0.00039				0.00442087	0.0119363
GGCTGGAGTG	CACTCCAGCC	0.00039				0.0251989	0.0176835
ACTCCAGCC	GGCTGGAGT	0.00039				0.0282935	0.0207781
CTGTCAC	GTGACAG	0.000529	ARNT	ZNF671(6.1)		0.00972591	0.0150309
ACACAAA	TTTGTGT	0.000575	FOXO4			0.00928382	0.015473
ATATGA	TCATAT	0.000785				0.0123784	0.0181256
GAGTGCAGTG	CACTGCACTC	0.000785	MTF1			0.0198939	0.0141468
ACTGCACTC	GAGTGCAGT	0.000785	MTF1			0.0207781	0.0150309
GAGTGCAG	CTGCACTC	0.000785	MTF1			0.0229885	0.0172414
GGGCGAC	GTCGCCC	0.000906	SOX9	VPS4B(6.0)		0.0106101	0.00574713
CTGTCACC	GGTGACAG	0.000906	TITF1	ZNF671(6.1)		0.0066313	0.0114943
CCTGAC	GTCAGG	0.000937			HTATIP TFE3 ZNF720 FOXN2 ZNF461 CNOT6 JARID1D ZNF34 TSNAX KHDRBS1 ZNF250 HCLS1 ZNF691 CBFA2T3 PRDM10 BCL11A RCOR3 ZNF160 MYEF2 JMJD2C ZNF784 MLX TTRAP SMARCC2 LIN28 ETV7 CNBP ZRANB2	0.0733864	0.0649867
CCGCAC	GTGCGG	0.000962				0.00486295	0.0110522
CACACG	CGTGTG	0.000962				0.010168	0.0159151
AGTGCAG	CTGCACT	0.000962				0.0287356	0.0225464
AACCCG	CGGGTT	0.00133463			TFE3	0.0114943	0.00618921
GTCGCC	GGCGAC	0.00133463			MAX TP53 SEMA4A IRF3 CNBP	0.0114943	0.00618921
AATAAAAA	TTTTTATT	0.00133463				0.0066313	0.0119363
TTTAGTAGAG	CTCTACTAAA	0.00133463				0.0145889	0.00928382
TCTCTACTAA	TTAGTAGAGA	0.00133463				0.0150309	0.00972591
GGTGACA	TGTCACC	0.00133463	NFE2L2(NRF2)			0.010168	0.015473
TTAGTAGAG	CTCTACTAA	0.00133463				0.0159151	0.0106101
TAGTAGAGA	TCTCTACTA	0.00133463				0.0167993	0.0114943
TAGTAGAG	CTCTACTA	0.00133463				0.0176835	0.0123784
GGTGGAT	ATCCACC	0.00133463	RORA1			0.020336	0.0150309
ACACCC	GGGTGT	0.00133463				0.0212202	0.0159151
CACTGCACT	AGTGCAGTG	0.00133463	MTF1			0.0212202	0.0159151
AACTCCTGAC	GTCAGGAGTT	0.00133463	RXR/RAR			0.0212202	0.0159151
AGTGCAGT	ACTGCACT	0.00133463	MTF1			0.0229885	0.0176835
CTCTGTCACC	GGTGACAGAG	0.00155883		ZNF671(6.1)		0.00618921	0.0106101
GTGACAGAG	CTCTGTCAC	0.00155883		ZNF671(6.1)		0.0066313	0.0110522
TCTGTCACC	GGTGACAGA	0.00155883		ZNF671(6.1)		0.0066313	0.0110522
TCTGTCAC	GTGACAGA	0.00155883		ZNF671(6.1)		0.00751547	0.0119363
GGGTGAC	GTCACCC	0.00155883	NFE2L2(NRF2)	ZNF313(5.2)		0.00884173	0.0132626
AGGTGGG	CCCACCT	0.00160953	HIF1	AFF4(6.2)		0.020336	0.0145889
TGCACTC	GAGTGCA	0.00169498				0.0344828	0.0274094
CTCCAGCC	GGCTGGAG	0.00173813				0.0287356	0.0225464
GGCTGGA	TCCAGCC	0.00173813	CREB1			0.0313882	0.0251989
CTGAAA	TTTCAG	0.00173813		ZNF193(5.2)	PRDM10 CNBP LARP1 LIN28	0.0393457	0.0331565
CAGCCTGGG	CCCAGGCTG	0.00175468	AP2A	PIR(5.0)		0.0243148	0.0176835
TTTGCT	AGCAAA	0.00175468			PRDM10 CNBP LARP1 LIN28	0.035809	0.0291777
GCCCAG	CTGGGC	0.00175468			GLRX2 ETV7 LIN28 IRF3 MAX	0.0375774	0.0309461
CTGTCGC	GCGACAG	0.00227386	HIFALPHA			0.010168	0.00530504
TCTGAAA	TTTCAGA	0.00227386	STAT1	ZNF193(5.2)	KHDRBS1 LOC93349 PKNOX1 TRMT1 ZBTB4 JMJD2D NPM1 SFMBT1 YBX1 JARID1D SOX9 ZNF498 ZNF34 TERF1 SMARCAL1 RCOR3 NME2 ZNF691 MAX TTRAP METTL3 IRF3 PPIE CNBP PRDM10 LIN28	0.0106101	0.00574713
TCCTCCT	AGGAGGA	0.00227386	STAT5B		PPARD KHDRBS1 PRDM10 RCOR3 TERF1 CBFA2T3 PPIE METTL3 YBX1 ZNF784 ZNF691 ETV7 SMARCAL1 IRF3	0.00707339	0.0110522
TCTCTACT	AGTAGAGA	0.00227386				0.0229885	0.0181256
AGTAGAG	CTCTACT	0.00227386	SPI1			0.0247569	0.0198939
AAGGAT	ATCCTT	0.00227386			METTL3 RAB18 NPM1 CNBP LIN28 PRDM10	0.0207781	0.025641
AATTTTT	AAAAATT	0.00227386	SOX9	SF1(6.4)		0.0274094	0.0225464
AGTAGA	TCTACT	0.00227386			GLRX2 ETV7 LIN28 IRF3 MAX	0.0380195	0.0331565
CTCCTGA	TCAGGAG	0.00248844	PPARA			0.0618921	0.0548187
GGTGGATCAC	GTGATCCACC	0.00269098				0.010168	0.00618921
TGGGCGA	TCGCCCA	0.00269098		VPS4B(6.0)		0.0114943	0.00618921
GGGTGACA	TGTCACCC	0.00269098	RXR/RAR	ZNF313(5.2)		0.00795756	0.0119363
CAAACCA	TGGTTTG	0.00269098		SMAD3(5.0)		0.00928382	0.0132626
CTATCA	TGATAG	0.00269098				0.0106101	0.0159151
TCAGGAGTTC	GAACTCCTGA	0.00269098	RXR/RAR			0.0172414	0.0119363
GGACCT	AGGTCC	0.0028285				0.0119363	0.00751547
CTAACAT	ATGTTAG	0.0028285				0.0176835	0.0114943
GAGAAA	TTTCTC	0.0028285			ING1 TAF1A CBFB MNDA BCL11A GTF2H3 TSNAX MECP2 METTL3 HBP1 LOC93349 TFAM EZH2 ZNF461 RBPJ CBFA2T3 TCF3 PRDM10 SMARCAL1 YBX1 RCOR3 CCNC SCMH1 MAX SOX9 LIN28 KLF3 OTEX CREB5 ZNF498 IRF3 ZNF691	0.0375774	0.0433245
TCCTGAC	GTCAGGA	0.0028285	RXR/RAR			0.0486295	0.0424403
CCCAGGCTGG	CCAGCCTGGG	0.00285086	AP2A	PIR(5.0)	SIRT2 ZNF34 RFXANK ZBTB7A SCAND2 TSNAX KHDRBS1 ZNF655 TP73 MAX IRF3 NFATC1	0.0225464	0.0167993
GCACAT	ATGTGC	0.00307377			HSF1 RAN FOXP4 LIN28 USF2 ZNF345 ZNF124 ZHX3 IKZF1 METTL3 YBX1 ZNF34 ETV7 CREB5 TTRAP ZNF691 ZBTB22 PBX2 SMARCAL1 SOX9 OTEX NME2 RCOR3 IRF8 ZNF498 NFATC1 IRF3 MAX	0.0397878	0.0327144
CAGGCTGG	CCAGCCTG	0.00347701			SIRT2 ZNF34 RFXANK ZBTB7A SCAND2 TSNAX KHDRBS1 ZNF655 TP73 MAX IRF3 NFATC1	0.0592396	0.0521662
CTACTA	TAGTAG	0.00388189				0.0251989	0.0207781
TGCCAC	GTGGCA	0.00388189		BAD(5.2)	ING1 HMGN1 RCOR3 ZNF606 TTRAP RAN CNOT6 TRIM32 ZNF498 SMARCAL1 LOC93349 MNDA KHDRBS1 YBX1 PRDM10 IRF3 ZNF691 MAX	0.0380195	0.0313882
CCAGCT	AGCTGG	0.00388189			GLRX2 ETV7 LIN28 IRF3 MAX	0.0552608	0.0486295
GCTGGAG	CTCCAGC	0.00425575	HIFALPHA			0.0411141	0.0349248
CGACAG	CTGTCG	0.00449746				0.0106101	0.00574713
AACTCCTGA	TCAGGAGTT	0.00449746	RXR/RAR			0.0229885	0.0181256
TCCAAC	GTTGGA	0.00454506			RBM9 MAX CNBP LIN28 PRDM10	0.0141468	0.0190097
GTGACA	TGTCAC	0.00454506				0.0198939	0.025641
GGTTTG	CAAACC	0.00454506				0.0212202	0.0269673
GGTCTCGA	TCGAGACC	0.00454506				0.0296198	0.0238727
GTCAGGAG	CTCCTGAC	0.00454506	RXR/RAR			0.0428824	0.0371353
CACGCC	GGCGTG	0.00460932			MAX SEMA4A ZNF26 IRF3	0.0243148	0.0327144
GGCAGAGG	CCTCTGCC	0.00466631	RXR/RAR			0.010168	0.0066313
AATCATG	CATGATT	0.00466631	SRF		MAX PLAGL1 ZBTB25	0.0106101	0.00707339
TCTCATTG	CAATGAGA	0.00466631		HMG20A(5.5) ZBTB43(5.5) KLF3(5.1) ENO1(6.8) PLAGL1(6.6)		0.0106101	0.00707339
AAGCTT	AAGCTT	0.00466631			ZNF461 ZNF691	0.00795756	0.0114943
GTGATCCAC	GTGGATCAC	0.00466631				0.0128205	0.00928382
ACATAC	GTATGT	0.00466631				0.020336	0.015473
TGGTCTCGA	TCGAGACCA	0.00466631		SMAD3(5.0)		0.0274094	0.0221043
ATCCAC	GTGGAT	0.00466631				0.030504	0.0251989
CCAGGCTGG	CCAGCCTGG	0.00466631		PIR(5.0)	SIRT2 ZNF34 RFXANK ZBTB7A SCAND2 TSNAX KHDRBS1 ZNF655 TP73 MAX IRF3 NFATC1	0.0455349	0.0384615
TGCACT	AGTGCA	0.00518152			GPAM LIN28 CNBP	0.0464191	0.0389036
ACGCCA	TGGCGT	0.0053336				0.00928382	0.0159151
AGGTCAGGA	TCCTGACCT	0.00602688	RXR/RAR	CREB1(6.6) ZNF655(7.5) ZNF313(6.4) RXRA(6.8)	USF2 RCOR3 RBM9 GLRX2 ZNF606 CBFA2T3 YBX1 HTATIP IRF3 ESRRA MAX	0.0349248	0.0287356
TGCACAC	GTGTGCA	0.00664246	HIFALPHA			0.00618921	0.010168
TGTCGCC	GGCGACA	0.00664246			MAX TP53 SEMA4A IRF3 CNBP	0.010168	0.00618921
TTGATA	TATCAA	0.00664246				0.00795756	0.0119363
CAGTGTG	CACACTG	0.00664246				0.0132626	0.00928382
GCTAATTTTT	AAAAATTAGC	0.00664246		PQBP1(6.6) SF1(6.4) PLAGL1(6.8)		0.0172414	0.0132626
CTAATTTTT	AAAAATTAG	0.00664246		PQBP1(6.6) SF1(6.4) PLAGL1(6.8)		0.0190097	0.0150309
AAAAATTA	TAATTTTT	0.00664246		SF1(6.4)		0.0207781	0.0167993
TAGTAGA	TCTACTA	0.00664246	T			0.0216622	0.0176835
GAGCCA	TGGCTC	0.00664246			LOC93349 PRDM10 PPIE ZNF691 CNBP TTRAP LIN28	0.0251989	0.0291777
AGCCTA	TAGGCT	0.00727678				0.0119363	0.0172414
GGTGAC	GTCACC	0.00727678			IRF8 BCL11A TTRAP RBPJ SMAD3 NRF1 MAX SOX9 ETV7 LOC93349 KLF3 PBX2 IRF3 SMARCC2 CNBP	0.0159151	0.0212202
CTGGGCG	CGCCCAG	0.00751258	HIFALPHA			0.0119363	0.00751547
TACAGT	ACTGTA	0.00751258				0.0119363	0.0163572
GCCCAGGCT	AGCCTGGGC	0.00751258	AP2A	PIR(5.0)		0.0185676	0.0141468
CTTCAG	CTGAAG	0.00751258			NCALD ZNF461 LIN28 LOC93349 ZBTB4 CNOT6 TERF1 MNDA RBPJ CBFA2T3 TCF7 PPIE ZNF498 ZNF34 TFAM ETV7 PRDM10 CREB5 ZNF606 MAX YBX1 OTEX SMARCAL1 ZNF784 KHDRBS1 RCOR3 ZNF691 IRF3	0.0194518	0.0150309
GTCAGGAGT	ACTCCTGAC	0.00751258	RXR/RAR			0.0221043	0.0176835
GACCAC	GTGGTC	0.00761909			CREB1 CREB3L1 IRF3 TFEB NRF1 USF1 USF2 MAX MLX	0.010168	0.0150309
ACCTCT	AGAGGT	0.00761909			ZNF510 CCDC16 NME1 ZNF313 TRMT1 LIN28 NPM1 RAB18 CNBP	0.020336	0.015473
CTGTGA	TCACAG	0.00761909		CEBPG(5.9)	SOX9 PRDM10 ZRANB2 IRF3 CNBP LIN28	0.020336	0.015473
TGATTC	GAATCA	0.00761909			TTRAP YBX1 SOX9 SMARCAL1 ZBTB22 KHDRBS1 IRF8 ZNF691 ZNF498 MAX IRF3	0.0251989	0.020336
GTAGAGA	TCTCTAC	0.00761909	SOX9			0.0287356	0.0238727
GTCTTT	AAAGAC	0.00761909			CBFA2T3 ZNF76 RBPJ ZBTB22 TFAM OTEX ING1 IRF8 MAX NFATC1 ZNF498 IRF3	0.0384615	0.0335986
TCTCAAT	ATTGAGA	0.00813688	EBF1	PLAGL1(6.0)	IRF8 MAX MLLT3 ZNF498 RXRA IRF3	0.00707339	0.010168
CATTCTCAG	CTGAGAATG	0.00813688				0.010168	0.00707339
CTGTATT	AATACAG	0.00813688				0.00795756	0.0110522
CAAAGAC	GTCTTTG	0.00813688	SOX10			0.0123784	0.00928382
AATGGGA	TCCCATT	0.00813688	RORA1	KLF3(5.5)	SMARCAL1 RXRA ZNF193 LIN28 TRMT1 GPAM MAX PPIE RCOR3 HMG20A ZNF691 CNBP ZNF34 RAB18 METTL3 PRDM10	0.0141468	0.0110522
ATGTTA	TAACAT	0.00813688				0.0309461	0.0247569
CTCCTGACCT	AGGTCAGGAG	0.00813688	RXR/RAR	CREB1(6.6) ZNF655(7.5) ZNF313(6.4) RXRA(6.8)	USF2 RCOR3 RBM9 GLRX2 ZNF606 CBFA2T3 YBX1 HTATIP IRF3 ESRRA MAX	0.0340407	0.0278515
CATGGTG	CACCATG	0.00813688	SRF	CREB3L1(5.5)		0.0402299	0.0340407
CACTGC	GCAGTG	0.00900889				0.0667551	0.0601238
CACGCCA	TGGCGTG	0.00930769	HIF1			0.00707339	0.0128205
TTCAGA	TCTGAA	0.00930769			KHDRBS1 LOC93349 PKNOX1 TRMT1 ZBTB4 JMJD2D NPM1 SFMBT1 YBX1 JARID1D SOX9 ZNF498 ZNF34 TERF1 SMARCAL1 RCOR3 NME2 ZNF691 MAX TTRAP METTL3 IRF3 PPIE CNBP PRDM10 LIN28	0.0247569	0.0198939
AAGAAA	TTTCTT	0.00930769			MYEF2 ZNF34 YBX1 ZNF691 LIN28 TTRAP PPIE	0.0455349	0.0402299
TTTTGA	TCAAAA	0.00930769			PRDM10 ZNF160 METTL3 ETV7 ZNF784 ING1 CBFA2T3 OTEX YBX1 MAX RCOR3 TCF7 IRF3 CREB5 KHDRBS1 SMARCAL1 ZNF691	0.0455349	0.0397878
CAGCCTGG	CCAGGCTG	0.00942943	CREB1	PIR(5.0)	SIRT2 ZNF34 RFXANK ZBTB7A SCAND2 TSNAX KHDRBS1 ZNF655 TP73 MAX IRF3 NFATC1	0.0490716	0.0419982
