# Supplementary material for: Discovering chromatin motifs using FAIRE sequencing and the human diploid genome
Source: BMC Genomics. 2013 May 8;14:310. doi: 10.1186/1471-2164-14-310 (PMC3655836; doi:10.1186/1471-2164-14-310)
Supplement: Additional file 3 — Top 100 DCSR and NDCSR motifs with TF annotation. [file 1471-2164-14-310-S3.xlsx]

## Sheet: DCSR v.s. NDCSR
DCSR Motif	DCSR Pvalue	Chromtain-specific TF	DCSR TFe annotation	DCSR hDPI logo (match score)	DCSR hDPI motif	NDCSR Motif	NDCSR Pvalue	Chromtain-specific TF	NDCSR TFe annotation	NDCSR hDPI logo (match score)	NDCSR hDPI motif
CACGTG	7.61e-08			USF2(7.2) USF1(7.4)	CREB1 TSNAX ZBTB7A TFEB USF1 IRF3 MLX USF2 MAX	ATATAT	1.88749e-05
CTCCTGAC	2.36e-06	RXR/RAR	RXR/RAR			TCAGTGT	0.000107004
CTGCAG	3.34e-06				MAX IRF3 ZBTB25	GGTAGT	0.000273744
TTTAGTAGAG	3.42e-06					TGTAAT	0.000327045	SOX9			TCF7 KLF3 RCOR3 SOX9 ZBTB22 METTL3 YBX1 ZNF691 MAX CREB5 KHDRBS1 ZNF498 IRF3
AGTAGAGA	5.71e-06					CATATAT	0.00046386		SRF
GTGAAACCC	7.98e-06			HCFC2(6.9) RAB18(6.1) ZNF193(5.2)		AGCGTGAT	0.000530479		HIFALPHA	CREB3L1(5.5) USF2(5.0)
GGTGAAACCC	1.23e-05			HCFC2(6.9) RAB18(6.1) ZNF193(5.2)		AGTGCACT	0.000530479		MTF1
CTCCTGACCT	1.33e-05	RXR/RAR HTATIP	RXR/RAR	CREB1(6.6) ZNF655(7.5) ZNF313(6.4) RXRA(6.8)	USF2 RCOR3 RBM9 GLRX2 ZNF606 CBFA2T3 YBX1 HTATIP IRF3 ESRRA MAX	AGCGTGA	0.000787153		HIFALPHA	USF2(5.0)
AGGTCAGGA	1.41e-05	RXR/RAR HTATIP	RXR/RAR	CREB1(6.6) ZNF655(7.5) ZNF313(6.4) RXRA(6.8)	USF2 RCOR3 RBM9 GLRX2 ZNF606 CBFA2T3 YBX1 HTATIP IRF3 ESRRA MAX	CACTGTT	0.000908977		FOXM1(HNF3)
TCAGGA	1.85e-05					TAGAGCA	0.000908977	SMARCC2 SMARCAL1	MEF2A		CREB1 ZNF784 MNDA TERF1 LIN28 SMARCC2 KHDRBS1 TTRAP ZNF34 YBX1 RBM9 SMARCAL1 IRF3 PLAGL1 ZBTB25 MAX
TTAGTAGAGA	1.94e-05					GTTTCTC	0.00133794		STAT1
TAGTAGAGA	1.94e-05					TCAGCCA	0.00156246
CTCTACTAA	3.2e-05					GCGCACA	0.00156246		HIF1	HTATIP2(6.0)
TAGTAGAG	3.2e-05					AGGTAGCG	0.00156246
TGCCAA	3.64e-05	PAXIP1			CCDC16 RAB18 MAX PAXIP1 LIN28 PRDM10 CNBP NPM1	CATCACGC	0.00156246		HIFALPHA	CREB3L1(5.5)
GTTTCACC	4.01e-05			RAB18(6.1) ZNF193(5.2)		AACAGT	0.00159202				TRMT1 NPM1 RAB18 LIN28 CNBP
TGAAACCC	4.01e-05			HCFC2(6.9) ZNF193(5.2)		ATGCGCC	0.00159202		HIFALPHA
GGTTTCAC	4.01e-05		STAT1	RAB18(6.1) ZNF193(5.2)		TAGCGT	0.00174199	SMARCC2			PRDM10 PBX2 LOC93349 ETV7 IRF3 SMARCC2
CAGGCTGGAG	5.68e-05					ACAGCG	0.00174199				ZNF691 IRF3
GGTTTCACC	6.08e-05			RAB18(6.1) ZNF193(5.2)		CCTGACT	0.00175855		HIFALPHA
ATGTATACAT	6.31e-05					GGCGCATG	0.00175855		HIFALPHA
ACCTCTG	7.41e-05	CBX7	HIFALPHA		AFF4 GLRX2 LIN28 RCOR3 LOC93349 THRAP6 NRF1 CBX7 ZNF691 TP73 IRF3 CNBP MAX ZBTB7A ZNF555 RXRA	CCATGAG	0.00227832		FRA-1
GTCAGGA	8.15e-05	RXR/RAR	RXR/RAR			AGGTAGC	0.00227832		HIFALPHA
TCTCTAC	9.86e-05	SOX9	SOX9			AGGCATGCA	0.00227832
AGTAGAG	0.0001	SPI1	SPI1			CGTGATGCC	0.00269584		HIFALPHA	CREB3L1(5.5)
TCCAGC	0.000103					GCGTGATGC	0.00269584			CREB3L1(5.5)
ATCACAA	0.000114	SOX9	SOX9			AGCGTGATG	0.00269584		HIFALPHA	CREB3L1(5.5) USF2(5.0)
CTCCTGACC	0.000114	RXR/RAR	RXR/RAR			CCCGGT	0.00269584
GTGAAAC	0.000118		STAT1	RAB18(6.1) ZNF193(5.2)		ACAGTC	0.00269584	SOX9			TFAM SOX9 ZBTB22 ZNF76 RBPJ CBFA2T3 ZNF3 KLF3 TERF1 MAX CREB5 OTEX ING1 ZNF498 IRF3
TGTTAGCCA	0.000144					CAGGTAGCG	0.00269584				ZNF498 ZRANB2
GAGGTCAGGA	0.000156	RXR/RAR HTATIP	RARA	CREB1(6.6) ZNF655(7.5) ZNF313(6.4) RXRA(6.8)	USF2 RCOR3 RBM9 GLRX2 ZNF606 CBFA2T3 YBX1 HTATIP IRF3 ESRRA MAX	TCACGCTAC	0.00269584			USF2(5.0)
TCAGAGA	0.000156	SMARCAL1	ATF2		IRF8 METTL3 ZNF76 RBPJ SCMH1 ZNF606 LOC93349 ETV7 TFAM CNBP CBFA2T3 ZBTB22 TFE3 ZNF3 RCOR3 TTRAP SMARCAL1 MYEF2 PRDM10 ZNF461 TCF3 ZNF691 ING1 MAX LIN28 YBX1 KHDRBS1 ZNF498 IRF3	AGGTAGTGT	0.00269584
CAGGCTGGA	0.000156					TCAGGTAGC	0.00269584				ZNF498 ZRANB2
TTTTAGTAGA	0.000157					ACGCTACCT	0.00269584
TCTACTAAA	0.000157					ATCACGCTA	0.00269584			CREB3L1(5.5) USF2(5.0)
TTTTTAGTAG	0.000162					ACGCTACCTG	0.00269584				ZNF498 ZRANB2
TCAGGAG	0.000162		PPARA			AGGTAGCGTG	0.00269584			USF2(5.0)
CCAGGCTG	0.000173	SIRT2	CREB1	PIR(5.0)	SIRT2 ZNF34 RFXANK ZBTB7A SCAND2 TSNAX KHDRBS1 ZNF655 TP73 MAX IRF3 NFATC1	GCGTGATGCC	0.00269584			CREB3L1(5.5)
GGGGTTTCAC	0.000174			HCFC2(6.9) RAB18(6.1) ZNF193(5.2) ZNF160(5.7)		TCAGGTAGCG	0.00269584				ZNF498 ZRANB2
ACTCCAGCCT	0.000208					GCATCACGCT	0.00269584			CREB3L1(5.5) USF2(5.0)
TGCCCT	0.000234					GTAGCGTGAT	0.00269584			CREB3L1(5.5) USF2(5.0)
GGTTTCA	0.000234		STAT1	ZNF193(5.2)		GGTAGCGTGA	0.00269584			USF2(5.0)
TATAGC	0.000238					TTGCCGT	0.00269584
GTTAGCCA	0.000238					CCTGGCA	0.00269584		PU.1	ZNF671(6.1)	ETV7 ZNF498 YBX1 APLP2 MAX OTEX TCF7 ING1 IRF3 CREB5 ZNF691
GCCTGGCCAA	0.000245					GGTAGTGT	0.00269584		SRF
GCCTGGCC	0.000245					TCACGCTA	0.00269584			USF2(5.0)
TGTTAGCCAG	0.00026					CAGGTAGC	0.00269584		HIFALPHA		ZNF498 ZRANB2
ACCTCT	0.000271				ZNF510 CCDC16 NME1 ZNF313 TRMT1 LIN28 NPM1 RAB18 CNBP	GTAGTGTG	0.00269584		SRF
TTTCACC	0.000271		PPARG-RXRA	RAB18(6.1) ZNF193(5.2)	ZNF510 CCDC16 NME1 ZNF313 TRMT1 LIN28 NPM1 RAB18 CNBP	GTAGTGTGA	0.00269584		SRF
GTGTGG	0.000274					GTAGTGTGAT	0.00269584
TGTCCTT	0.000296	SMARCAL1 HTATIP SOX9 YEATS4	HIFALPHA		ZNF691 ZBTB7A ZBTB22 CBFA2T3 TGIF1 CNBP ZNF498 SMARCAL1 HTATIP SOX9 MAX KHDRBS1 YEATS4 GLRX2 IRF3 NME2 TTRAP	CATCACACTA	0.00269584
AGACTT	0.000311	SMARCC2			RCOR3 KHDRBS1 ZNF691 NME1 PBX2 LIN28 SMARCC2 MAX TTRAP IRF3 PRDM10	ATGTGTGC	0.00269584		FOXM1(HNF3)
CCTGACCT	0.000327	HTATIP	NR1H2-RXR	CREB1(6.6) ZNF655(7.5) ZNF313(6.4) RXRA(6.8)	USF2 RCOR3 RBM9 GLRX2 ZNF606 CBFA2T3 YBX1 HTATIP IRF3 ESRRA MAX	GCTACC	0.00283349	JARID1D SOX9			RCOR3 PKNOX1 KHDRBS1 ZNF498 ZRANB2 ZNF784 ZNF606 JARID1D TERF1 MNDA PBX2 ZBTB4 ETV7 CNBP MAX SOX9 NME2 TTRAP PRDM10 LIN28 IRF3
ATCAGA	0.000346	SMARCAL1			RCOR3 PPIE ZNF461 OTEX KHDRBS1 ZNF691 CBFA2T3 PRDM10 MAX ZNF784 METTL3 SMARCAL1 ZNF498 IRF3	GCATGCG	0.00283349				RFXANK CREB1 TGIF1 TP73 ZBTB7A IRF3 NRF1 MAX
ATGTATACA	0.000385					CCACCCACC	0.00285587		SP1	AFF4(6.2)
TGGCCAGGC	0.000385					GAGTCA	0.00285587	SMARCC2			ZNF498 ZNF691 BCL11A PBX2 SMARCC2 IRF3
CACATTG	0.000401	HMG20A	T	HMG20A(5.5)		GATCGC	0.00285587
GCTGGAG	0.000402		HIFALPHA			TATCTAT	0.0038877		MEF2A
AGTGTG	0.000402					CATGCACCAC	0.0038877
GTCAGGAGTT	0.000415	RXR/RAR	RXR/RAR			TAGCGTG	0.0038877			USF2(5.0)
TCTCCTGAC	0.000415	RXR/RAR	RXR/RAR			GTAGCGT	0.0038877
CTGCACTCCA	0.000418		MTF1			CATGCACCA	0.0038877
TTCAGGA	0.000418		STAT32			GGAAGAT	0.0038877		CREB1
AGGCTGGAG	0.000531					GTAGCGTG	0.0038877			USF2(5.0)
GGTCAGGA	0.000531	RXR/RAR	RXR/RAR			GACACAG	0.00426181		NFE2L2(NRF2)
TAGCCA	0.000577					GTAGCG	0.00426181
CAGCCTGGCC	0.000603			PIR(5.0)		AGCGTG	0.00442153			USF2(5.0)
TGCTTCT	0.000606		PU.1		MXD3 ZNF498 ZNF461 MAX LIN28 KHDRBS1 ZNF34 LARP1 YBX1 TTRAP PRDM10	ACAGCAA	0.00450366		HIFALPHA
GCCAACATGG	0.000606					CGTGATCTGC	0.00450366			SMAD3(5.0) CREB3L1(5.5)
AGGTCAG	0.000606	SMARCAL1	NR1H2-RXR	CREB1(6.6) ZNF655(7.5) ZNF313(6.4) RXRA(6.8)	ESRRA SMARCAL1 PRDM10	AATAGG	0.00467262				IRF3
TTTTAGTAG	0.000669					AAGTTTC	0.00467262	SMARCAL1	STAT1		METTL3 ZNF498 MEF2B SMARCAL1 YBX1 IRF3
ATTGCC	0.000684	SOX9 CBX7 SMARCC2		GTF2B(6.4)	TFAM PKNOX1 GTF3C2 ZNF461 GTF2B NRF1 YBX1 ZNF498 ZBTB4 ZNF606 RCOR3 IRF8 SOX9 ENO1 CBX7 PBX2 MNDA ETV7 SMARCC2 TERF1 CNBP MAX KHDRBS1 PRDM10 TTRAP IRF3 LIN28	TAGAAAC	0.00467262		MEF2A
CCCGGG	0.000686					AGGACGG	0.00467262		FOXO4
TCCAGCCTGG	0.000687	SIRT2		PIR(5.0)	SIRT2 ZNF34 RFXANK ZBTB7A SCAND2 TSNAX KHDRBS1 ZNF655 TP73 MAX IRF3 NFATC1	TCACATC	0.00467262		HIFALPHA
CAGGCTG	0.000771		CREB1		IRF3 TFAM TERF1 ZNF671 CNBP PRDM10 LIN28 PKNOX1 MEIS2	CCATTCA	0.00467262	SOX9 SMARCC2	SOX9		ZFP3 THAP5 PBX2 MEF2B SOX9 IRF8 PRDM10 NFIL3 SMARCC2 MAX ZNF3 IRF3
ACTCCAGC	0.000771					CTGACT	0.00467262				ZNF34 TRMT1 SFMBT1 LIN28 RCOR3 CNBP RAB18 PPIE PRDM10
TCTGCA	0.000771					CATCCG	0.00467262				TERF1 MAX IRF3 DMTF1 PBX2 TTRAP PRDM10 ZNF691 LIN28 CNBP
TGGCGT	0.000788					CCGCCCGC	0.00467262		HIFALPHA
ACGTAT	0.00081					ACTACCTG	0.00467262				ZNF498 ZRANB2
GCCTCCC	0.00081		HIFALPHA			GGTAGTGTG	0.00467262		SRF
TGGCCAGGCT	0.000857			PIR(5.0)		ACTACCTGA	0.00467262				ZNF498 ZRANB2
GCCAGGC	0.000873		HIFALPHA			CAGGTAGTG	0.00467262				ZNF498 ZRANB2
GGCCAGGCT	0.00094			PIR(5.0)		ATCCGCCCG	0.00467262		SP1	HIP2(6.4)
TAGTAGA	0.00094		T			TCCGCCCGC	0.00467262		SP1	HIP2(6.4)
CCAGCCTGG	0.000949	SIRT2		PIR(5.0)	SIRT2 ZNF34 RFXANK ZBTB7A SCAND2 TSNAX KHDRBS1 ZNF655 TP73 MAX IRF3 NFATC1	GATCCGCCCG	0.00467262		SP1	HIP2(6.4)
ACTGAG	0.000959	RBBP5 SMARCC2 HTATIP			ZNF691 RBBP5 PAPD1 CHES1 ZBTB43 SMARCC2 HTATIP RAB18 TERF1 PRDM10 IRF3 LIN28 MAX CNBP NRF1	ATCCGCCCGC	0.00467262		SP1	HIP2(6.4)
CTGAAG	0.00101577	SMARCAL1			NCALD ZNF461 LIN28 LOC93349 ZBTB4 CNOT6 TERF1 MNDA RBPJ CBFA2T3 TCF7 PPIE ZNF498 ZNF34 TFAM ETV7 PRDM10 CREB5 ZNF606 MAX YBX1 OTEX SMARCAL1 ZNF784 KHDRBS1 RCOR3 ZNF691 IRF3	CATCCACC	0.00467262
CCTGAC	0.0010616	HTATIP JARID1D JMJD2C SMARCC2			HTATIP TFE3 ZNF720 FOXN2 ZNF461 CNOT6 JARID1D ZNF34 TSNAX KHDRBS1 ZNF250 HCLS1 ZNF691 CBFA2T3 PRDM10 BCL11A RCOR3 ZNF160 MYEF2 JMJD2C ZNF784 MLX TTRAP SMARCC2 LIN28 ETV7 CNBP ZRANB2	CTCTAGAG	0.00467262			CHES1(5.6)
TTCCTCT	0.0010616		SPIB			TCTTACTC	0.00467262
CTGCACTCC	0.00106769		MTF1			GAGGTAGG	0.00467262
TGGTCTCGA	0.0010893			SMAD3(5.0)		AGGTGGAAG	0.00467262			TFAM(6.5) LAS1L(6.2)
CCTGAA	0.00113261					CAACTTCCA	0.00467262			TFAM(6.5) FLI1(5.3) LAS1L(6.2) TAF1A(5.5) ETS1(6.8)
CACCCT	0.00115246					ACACTACCTG	0.00467262				ZNF498 ZRANB2
CACTCCAG	0.00117526					GGTAGTGTGA	0.00467262		SRF
CAGCTG	0.00131725				SFMBT1 CHES1 ZNF238 PBX2 PRDM10 ZRANB2 CNBP LIN28 PKNOX1 IRF3 MEIS2	GTCAGGTAGT	0.00467262				ZNF498 ZRANB2
ATTCAGG	0.00131832		MEF2A			GTCAGGTAGC	0.00467262				ZNF498 ZRANB2
AAAAATTA	0.00131832			SF1(6.4)		GAGGTGGAAG	0.00467262			TFAM(6.5) THRAP6(7.2) LAS1L(6.2)
CCGGCT	0.0013389	YEATS4 HTATIP			ZBTB22 YEATS4 MAX KHDRBS1 IRF3 HTATIP GLRX2	CACACTACCT	0.00467262
TGCACTCCAG	0.00136079		MTF1			GCCCACCTCG	0.00467262			THRAP6(7.2) AFF4(6.2)
ACTCCAG	0.00136079		HAND1-TCF3			CATCACGCTA	0.00467262			CREB3L1(5.5) USF2(5.0)
